# Supplementary material for: Novel cultivated endophytic Verrucomicrobia reveal deep-rooting traits of bacteria to associate with plants
Source: Sci Rep. 2020 May 26;10:8692. doi: 10.1038/s41598-020-65277-6 (PMC7251102; doi:10.1038/s41598-020-65277-6)
Supplement: Supplementary file 6 — Supplementary Table S4. [file 41598_2020_65277_MOESM6_ESM.xlsx]

## Sheet: Pfam Domain Analysis
Novel cultivated endophytic Verrucomicrobia reveal deep-rooting traits of bacteria to associate with plants
W. Bünger, J. Xun, J. Müller, T. Hurek and B. Reinhold-Hurek
Supplementary Table S4. Protein domains significantly different in abundance in bacteria from three compartments Endorhizosphere, rhizoplane or bulk soil
	A. All significant protein domains from endorhizosphere and rhizoplane bacteria																																Domain abundance
	Endosphere and rhizoplane compartments compared, significant								Soil and endosphere compartments compared								Soil and rhizoplane Compartments compared																Soil bacteria								Endophytes
Accession	P value	Endophere	Rhizoplane	Difference	SE of difference	t ratio	df	sample	P value	Soil	Endosphere	Difference	SE of difference	t ratio	df	sample	P value	Soil	Rhizoplane	Difference	SE of difference	t ratio	df	sample	ID	Type	Number of sequences	Average length	Average %id	Average coverage	Has 3D	Description	AV80	AV21 1592	AV84 1477	PB90-1	GAS368	Ebn1 2111	gp1 AA112 1829	AG11 14 1869	ER46	EW11	BH72	Z67	PAI5 1912	568 2714	B510 2450	W619 2560	A1501 2410
PF09957	6e-05	0	1	-1	0.1861	5.375	16	endo v root surf	0.08025	0.375	0	0.375	0.2029	1.848	19	soil v endo	0.16172	0.375	1	-0.625	0.4166	1.5	11	soil v root surf	VapB_antitoxin	Domain	30	703	47.5	30	67.03	Bacterial antitoxin of type II TA system, VapB	0	0	0	0	0	1	2	0	0	0	0	0	0	0	0	0	0
PF16889	0.0007	0.07692	0.8	-0.7231	0.1727	4.187	16	endo v root surf	0.20251	0.375	0.07692	0.2981	0.2258	1.32	19	soil v endo	0.27709	0.375	0.8	-0.425	0.3717	1.144	11	soil v root surf	Hepar_II_III_N	Domain	26	608	268.8	18	42.28	Heparinase II/III N-terminus	0	0	0	0	0	0	2	1	0	0	0	0	0	0	1	0	0
PF13606	0.0007	0.07692	0.8	-0.7231	0.1727	4.187	16	endo v root surf	0.44693	0	0.07692	-0.07692	0.09905	0.7766	19	soil v endo	0.00029	0	0.8	-0.8	0.1537	5.204	11	soil v root surf	Ank_3	Repeat	169	2204	29.7	31	4.34	Ankyrin repeat	0	0	0	0	0	0	0	0	0	0	0	0	0	0	1	0	0
PF00016	0.00083	0.07692	1	-0.9231	0.2249	4.104	16	endo v root surf	0.44693	0	0.07692	-0.07692	0.09905	0.7766	19	soil v endo	0.00172	0	1	-1	0.2431	4.114	11	soil v root surf	RuBisCO_large	Domain	21	1254	260.2	37	65.47	Ribulose bisphosphate carboxylase large chain, catalytic domain	0	0	0	0	0	0	0	0	1	0	0	0	0	0	0	0	0
PF08379	0.00117	1.231	3.4	-2.169	0.5505	3.941	16	endo v root surf	0.07639	0.5	1.231	-0.7308	0.3899	1.874	19	soil v endo	6e-05	0.5	3.4	-2.9	0.4612	6.288	11	soil v root surf	Bact_transglu_N	Family	476	2303	78.9	27	16.75	Bacterial transglutaminase-like N-terminal region	1	1	0	0	1	0	0	1	0	2	2	2	2	1	2	1	0
PF03747	0.00154	0.4615	2.2	-1.738	0.4563	3.81	16	endo v root surf	0.20215	0.125	0.4615	-0.3365	0.2547	1.321	19	soil v endo	0.00114	0.125	2.2	-2.075	0.4762	4.357	11	soil v root surf	ADP_ribosyl_GH	Family	789	4333	273.3	19	74.72	ADP-ribosylglycohydrolase	0	0	0	0	0	0	0	1	0	1	2	0	0	1	1	1	0
PF00710	0.00208	1.692	0.2	1.492	0.407	3.667	16	endo v root surf	0.01944	0.875	1.692	-0.8173	0.3201	2.553	19	soil v endo	0.01136	0.875	0.2	0.675	0.2225	3.034	11	soil v root surf	Asparaginase	Domain	119	4258	190.2	29	51.88	Asparaginase, N-terminal	1	1	0	1	1	1	1	1	1	2	2	3	0	2	2	3	1
PF05378	0.00509	0.2308	1.4	-1.169	0.3605	3.244	16	endo v root surf	0.24734	0.75	0.2308	0.5192	0.435	1.194	19	soil v endo	0.37463	0.75	1.4	-0.65	0.7024	0.9254	11	soil v root surf	Hydant_A_N	Family	43	4307	181.4	30	20.43	Hydantoinase/oxoprolinase N-terminal region	0	0	0	0	0	4	1	1	0	0	0	0	1	0	2	0	0
PF10442	0.00604	0.6154	2	-1.385	0.4379	3.162	16	endo v root surf	0.06221	0	0.6154	-0.6154	0.3106	1.981	19	soil v endo	<0,00001	0	2	-2	0.2431	8.228	11	soil v root surf	FIST_C	Domain	337	1404	135.1	19	30.5	FIST C domain	0	0	0	0	0	0	0	0	0	1	2	0	0	0	2	0	2
PF09899	0.00622	0.3846	1.2	-0.8154	0.259	3.148	16	endo v root surf	0.04675	0	0.3846	-0.3846	0.1808	2.127	19	soil v endo	<0,00001	0	1.2	-1.2	0.1537	7.805	11	soil v root surf	DUF2126	Family	112	617	721.1	49	75.4	Putative amidoligase enzyme (DUF2126)	0	0	0	0	0	0	0	0	0	0	1	1	1	0	1	0	0
PF00962	0.00672	0.8462	0.2	0.6462	0.2077	3.111	16	endo v root surf	0.92484	0.875	0.8462	0.02885	0.3017	0.0956	19	soil v endo	0.18404	0.875	0.2	0.675	0.4762	1.417	11	soil v root surf	A_deaminase	Domain	12	6684	312.1	20	68.12	Adenosine/AMP deaminase	1	0	0	1	3	0	1	1	1	1	1	1	1	1	1	1	1
PF13709	0.00718	0.3077	1.8	-1.492	0.4846	3.079	16	endo v root surf	0.54261	0.625	0.3077	0.3173	0.5118	0.62	19	soil v endo	0.25689	0.625	1.8	-1.175	0.9825	1.196	11	soil v root surf	DUF4159	Domain	124	800	202.5	27	40.07	Domain of unknown function (DUF4159)	0	0	0	0	0	0	0	5	0	0	0	0	1	0	1	0	0
PF13860	0.01009	0.8462	2.6	-1.754	0.6013	2.917	16	endo v root surf	0.00041	0	0.8462	-0.8462	0.1981	4.272	19	soil v endo	0.00384	0	2.6	-2.6	0.7129	3.647	11	soil v root surf	FlgD_ig	Domain	47	2125	75.6	22	16.18	FlgD Ig-like domain	0	0	0	0	0	0	0	0	0	0	1	1	1	1	2	1	1
PF08495	0.01122	0.6154	1.8	-1.185	0.4135	2.865	16	endo v root surf	0.06221	0	0.6154	-0.6154	0.3106	1.981	19	soil v endo	<0,00001	0	1.8	-1.8	0.1537	11.71	11	soil v root surf	FIST	Domain	365	1388	194.8	16	42.73	FIST N domain	0	0	0	0	0	0	0	0	0	1	2	0	0	0	2	0	2
PF00080	0.01162	0.9231	0.2	0.7231	0.2538	2.848	16	endo v root surf	0.51564	0.75	0.9231	-0.1731	0.2613	0.6624	19	soil v endo	0.15108	0.75	0.2	0.55	0.3564	1.543	11	soil v root surf	Sod_Cu	Domain	471	3904	136.3	28	61.39	Copper/zinc superoxide dismutase (SODC)	1	1	1	0	0	0	2	1	1	0	1	1	0	1	1	1	1
PF07862	0.01239	0.2308	1	-0.7692	0.273	2.817	16	endo v root surf	0.57197	0.125	0.2308	-0.1058	0.1839	0.5751	19	soil v endo	0.01203	0.125	1	-0.875	0.2915	3.002	11	soil v root surf	Nif11	Family	136	461	49	25	51.8	Nif11 domain	0	0	0	1	0	0	0	0	0	0	1	0	0	0	0	1	1
PF13607	0.01341	0.5385	1.6	-1.062	0.382	2.779	16	endo v root surf	0.86872	0.625	0.5385	0.08654	0.5165	0.1675	19	soil v endo	0.29896	0.625	1.6	-0.975	0.8944	1.09	11	soil v root surf	Succ_CoA_lig	Domain	151	3096	136.3	32	18.89	Succinyl-CoA ligase like flavodoxin domain	0	0	0	0	0	5	0	0	0	0	1	0	0	1	1	0	0
PF00521	0.0135	2	1.6	0.4	0.1441	2.776	16	endo v root surf	0.00029	1.375	2	-0.625	0.1412	4.428	19	soil v endo	0.47103	1.375	1.6	-0.225	0.3014	0.7465	11	soil v root surf	DNA_topoisoIV	Family	85	9099	423	39	48.93	DNA gyrase/topoisomerase IV, subunit A	1	1	1	2	2	2	1	1	2	2	2	2	2	2	2	2	2
PF01112	0.01688	0.9231	0	0.9231	0.3462	2.667	16	endo v root surf	0.80543	1	0.9231	0.07692	0.3079	0.2498	19	soil v endo	0.00172	1	0	1	0.2431	4.114	11	soil v root surf	Asparaginase_2	Domain	55	3745	249.6	26	79.05	Asparaginase	1	1	1	1	1	0	2	1	1	1	0	1	1	2	1	0	0
PF03950	0.02594	0.7692	0.2	0.5692	0.2319	2.454	16	endo v root surf	0.57197	0.875	0.7692	0.1058	0.1839	0.5751	19	soil v endo	0.01136	0.875	0.2	0.675	0.2225	3.034	11	soil v root surf	tRNA-synt_1c_C	Domain	109	3997	180.9	32	26.91	tRNA synthetases class I (E and Q), anti-codon binding domain	1	1	0	1	1	1	1	1	1	1	1	1	0	1	0	1	1
PF07357	0.02594	0.2308	0.8	-0.5692	0.2319	2.454	16	endo v root surf	0.15697	0	0.2308	-0.2308	0.1566	1.474	19	soil v endo	0.00029	0	0.8	-0.8	0.1537	5.204	11	soil v root surf	DRAT	Family	41	94	248.7	43	91.52	Dinitrogenase reductase ADP-ribosyltransferase (DRAT)	0	0	0	0	0	0	0	0	0	1	1	0	0	0	1	0	0
PF03169	0.02871	1	0	1	0.416	2.404	16	endo v root surf	0.13315	1.75	1	0.75	0.478	1.569	19	soil v endo	0.01203	1.75	0	1.75	0.5829	3.002	11	soil v root surf	OPT	Family	41	6784	537.7	20	84.03	OPT oligopeptide transporter protein	4	1	2	3	1	0	2	1	3	2	0	1	1	2	0	1	1
PF02538	0.03335	0.2308	1	-0.7692	0.3304	2.328	16	endo v root surf	0.28694	0.625	0.2308	0.3942	0.3598	1.096	19	soil v endo	0.50192	0.625	1	-0.375	0.5401	0.6943	11	soil v root surf	Hydantoinase_B	Family	402	3245	493.5	35	55.85	Hydantoinase B/oxoprolinase	0	0	0	0	0	3	1	1	0	0	0	0	1	0	2	0	0
PF09375	0.04409	0.6923	1.6	-0.9077	0.4154	2.185	16	endo v root surf	0.0352	0	0.6923	-0.6923	0.3053	2.268	19	soil v endo	<0,00001	0	1.6	-1.6	0.1883	8.497	11	soil v root surf	Peptidase_M75	Family	75	1766	280.9	21	74.51	Imelysin	0	0	0	0	0	0	0	0	0	0	0	0	0	1	2	2	2
PF03880	0.04409	1.308	0.4	0.9077	0.4154	2.185	16	endo v root surf	0.05662	0.625	1.308	-0.6827	0.3363	2.03	19	soil v endo	0.63231	0.625	0.4	0.225	0.4572	0.4921	11	soil v root surf	DbpA	Domain	613	3102	71.3	26	13.03	DbpA RNA binding domain	0	0	0	1	1	1	0	2	1	1	1	0	1	2	0	2	2
	B. All significant protein domains from soil and endosphere bacteria
	Soil and endosphere compartments compared, significant								Endosphere and rhizoplane compartments compared								Soil and rhizoplane Compartments compared
Accession	P value	Soil	Endosphere	Difference	SE of difference	t ratio	df	sample	P value	Endophere	Rhizoplane	Difference	SE of difference	t ratio	df	sample	P value	Soil	Rhizoplane	Difference	SE of difference	t ratio	df	sample
PF13861	<0,00001	0	0.8462	-0.8462	0.1341	6.309	19	soil v endo	0.41007	0.8462	0.6	0.2462	0.291	0.8459	16	endo v surf	0.07694	0	0.6	-0.6	0.3075	1.951	11	soil v root surf	FLgD_tudor	Domain	172	869	134.5	21	58.92	FlgD Tudor-like domain	0	0	0	0	0	0	0	0	0	1	1	1	1	1	1	1	1
PF03960	1e-05	0.25	2.385	-2.135	0.3656	5.839	19	soil v endo	0.53326	2.385	2	0.3846	0.604	0.6368	16	endo v surf	0.01203	0.25	2	-1.75	0.5829	3.002	11	soil v root surf	ArsC	Family	36	4948	105.4	20	84.83	ArsC family	0	0	0	1	1	0	0	0	1	1	2	2	2	3	4	2	3
PF02050	1e-05	0.125	0.9231	-0.7981	0.1382	5.773	19	soil v endo	0.63435	0.9231	0.8	0.1231	0.2538	0.4848	16	endo v surf	0.06515	0.125	0.8	-0.675	0.3295	2.048	11	soil v root surf	FliJ	Family	86	1414	122.8	18	83.15	Flagellar FliJ protein	0	0	0	1	0	0	0	0	1	1	1	1	1	1	1	1	1
PF00999	5e-05	2.5	5.615	-3.115	0.5929	5.255	19	soil v endo	0.44119	5.615	5	0.6154	0.7792	0.7898	16	endo v surf	0.01009	2.5	5	-2.5	0.8062	3.101	11	soil v root surf	Na_H_Exchanger	Family	60	21013	366.2	16	64.21	Sodium/hydrogen exchanger family	1	1	4	3	2	2	3	4	2	5	7	6	6	6	7	7	6
PF01292	5e-05	1.125	4.692	-3.567	0.6811	5.238	19	soil v endo	0.09564	4.692	3	1.692	0.9557	1.771	16	endo v surf	0.09178	1.125	3	-1.875	1.015	1.847	11	soil v root surf	Ni_hydr_CYTB	Family	81	5312	179.2	18	76.76	Prokaryotic cytochrome b561	0	0	0	3	2	3	0	1	2	2	7	4	5	6	4	5	6
PF00300	6e-05	2.375	4.846	-2.471	0.4788	5.162	19	soil v endo	0.49935	4.846	4.2	0.6462	0.9348	0.6912	16	endo v surf	0.12415	2.375	4.2	-1.825	1.096	1.665	11	soil v root surf	His_Phos_1	Domain	375	29620	157.2	18	62.26	Histidine phosphatase superfamily (branch 1)	1	2	2	3	2	4	2	3	4	3	5	5	5	3	7	6	4
PF05175	6e-05	1.375	3.231	-1.856	0.3598	5.157	19	soil v endo	0.07596	3.231	2	1.231	0.6486	1.898	16	endo v surf	0.38102	1.375	2	-0.625	0.6849	0.9126	11	soil v root surf	MTS	Domain	30	10710	135.1	21	45.07	Methyltransferase small domain	1	1	1	2	1	2	2	1	2	2	3	3	2	4	3	4	4
PF03989	6e-05	6.125	7.846	-1.721	0.3351	5.136	19	soil v endo	0.29401	7.846	7.2	0.6462	0.5955	1.085	16	endo v surf	0.0944	6.125	7.2	-1.075	0.5873	1.83	11	soil v root surf	DNA_gyraseA_C	Repeat	217	33006	47.2	21	27.58	DNA gyrase C-terminal domain, beta-propeller	6	6	6	6	6	7	6	6	6	6	8	8	8	8	9	8	8
PF00857	0.0001	1.625	6.692	-5.067	1.034	4.9	19	soil v endo	0.36704	6.692	5.4	1.292	1.392	0.9283	16	endo v surf	0.0106	1.625	5.4	-3.775	1.228	3.073	11	soil v root surf	Isochorismatase	Family	61	13481	172.2	20	74.58	Isochorismatase family	1	3	0	5	2	1	0	1	3	8	4	7	3	11	9	9	4
PF00460	0.00012	0.5	5.385	-4.885	1.016	4.809	19	soil v endo	0.74817	5.385	6	-0.6154	1.884	0.3266	16	endo v surf	0.0191	0.5	6	-5.5	2.005	2.744	11	soil v root surf	Flg_bb_rod	Family	16	10350	30.1	36	10.13	Flagella basal body rod protein	0	0	0	4	0	0	0	0	3	4	4	7	4	6	11	6	5
PF02154	0.00014	0.125	1.077	-0.9519	0.2009	4.738	19	soil v endo	0.82695	1.077	1	0.07692	0.3462	0.2222	16	endo v surf	0.04162	0.125	1	-0.875	0.3795	2.306	11	soil v root surf	FliM	Family	7	1666	190.8	30	57.05	Flagellar motor switch protein FliM	0	0	0	1	0	0	0	0	1	1	1	1	1	1	2	1	1
PF10135	0.00014	0.125	1.077	-0.9519	0.2009	4.738	19	soil v endo	0.82695	1.077	1	0.07692	0.3462	0.2222	16	endo v surf	0.04162	0.125	1	-0.875	0.3795	2.306	11	soil v root surf	Rod-binding	Family	298	1375	49.6	27	23.7	Rod binding protein	0	0	0	1	0	0	0	0	1	1	1	1	1	1	2	1	1
PF13144	0.00014	0.125	1.077	-0.9519	0.2009	4.738	19	soil v endo	0.74077	1.077	1.2	-0.1231	0.3656	0.3366	16	endo v surf	0.0236	0.125	1.2	-1.075	0.4095	2.625	11	soil v root surf	ChapFlgA	Family	57	1518	166.6	20	70.47	Chaperone for flagella basal body P-ring formation	0	0	0	1	0	0	0	0	1	1	1	1	1	1	2	1	1
PF02049	0.00014	0.125	1.077	-0.9519	0.2009	4.738	19	soil v endo	0.74077	1.077	1.2	-0.1231	0.3656	0.3366	16	endo v surf	0.0236	0.125	1.2	-1.075	0.4095	2.625	11	soil v root surf	FliE	Family	267	1994	89	27	83.6	Flagellar hook-basal body complex protein FliE	0	0	0	1	0	0	0	0	1	1	1	1	1	1	2	1	1
PF08345	0.00014	0.125	1.077	-0.9519	0.2009	4.738	19	soil v endo	0.74077	1.077	1.2	-0.1231	0.3656	0.3366	16	endo v surf	0.0236	0.125	1.2	-1.075	0.4095	2.625	11	soil v root surf	YscJ_FliF_C	Family	422	1922	165.9	26	30.68	Flagellar M-ring protein C-terminal	0	0	0	1	0	0	0	0	1	1	1	1	1	1	2	1	1
PF02119	0.00014	0.125	1.077	-0.9519	0.2009	4.738	19	soil v endo	0.74077	1.077	1.2	-0.1231	0.3656	0.3366	16	endo v surf	0.0236	0.125	1.2	-1.075	0.4095	2.625	11	soil v root surf	FlgI	Family	254	1501	329.4	44	90.18	Flagellar P-ring protein	0	0	0	1	0	0	0	0	1	1	1	1	1	1	2	1	1
PF03963	0.00014	0.125	1.077	-0.9519	0.2009	4.738	19	soil v endo	0.45146	1.077	1.4	-0.3231	0.4186	0.7718	16	endo v surf	0.02424	0.125	1.4	-1.275	0.4884	2.61	11	soil v root surf	FlgD	Family	54	1942	74.4	30	36.07	Flagellar hook capping protein - N-terminal region	0	0	0	1	0	0	0	0	1	1	1	1	1	1	2	1	1
PF13531	0.00015	1	3.769	-2.769	0.586	4.726	19	soil v endo	0.17901	3.769	5	-1.231	0.8757	1.405	16	endo v surf	0.0006	1	5	-4	0.8421	4.75	11	soil v root surf	SBP_bac_11	Family	137	6228	238	20	74.14	Bacterial extracellular solute-binding protein	0	1	0	2	0	2	1	2	2	4	5	4	2	6	6	4	2
PF02107	0.00017	0.125	1.154	-1.029	0.2203	4.67	19	soil v endo	0.90568	1.154	1.2	-0.04615	0.3834	0.1204	16	endo v surf	0.0236	0.125	1.2	-1.075	0.4095	2.625	11	soil v root surf	FlgH	Family	280	1457	180.6	31	78.18	Flagellar L-ring protein	0	0	0	1	0	0	0	0	1	1	1	2	1	1	2	1	1
PF01613	0.0002	0.25	3.231	-2.981	0.6504	4.583	19	soil v endo	0.10952	3.231	1.6	1.631	0.9623	1.695	16	endo v surf	0.08089	0.25	1.6	-1.35	0.7024	1.922	11	soil v root surf	Flavin_Reduct	Domain	90	9218	153.1	19	68.83	Flavin reductase like domain	0	0	0	0	1	0	0	1	0	1	5	4	2	4	4	5	1
PF04191	0.00021	1.625	0.3846	1.24	0.2718	4.563	19	soil v endo	0.4863	0.3846	0.2	0.1846	0.259	0.7127	16	endo v surf	0.00277	1.625	0.2	1.425	0.3717	3.834	11	soil v root surf	PEMT	Family	82	3841	102.1	19	39.35	Phospholipid methyltransferase	1	3	1	2	1	1	2	2	0	1	1	0	0	0	0	1	1
PF02517	0.00024	5.125	1	4.125	0.9156	4.505	19	soil v endo	0.28943	1	1.8	-0.8	0.7301	1.096	16	endo v surf	0.06065	5.125	1.8	3.325	1.591	2.09	11	soil v root surf	Abi	Family	807	10595	120.9	20	42.7	CAAX protease self-immunity	10	8	6	4	3	0	6	4	1	3	0	1	1	1	0	0	1
PF02577	0.0003	1.125	0.1538	0.9712	0.2203	4.408	19	soil v endo	0.28753	0.1538	0.4	-0.2462	0.2237	1.1	16	endo v surf	0.0607	1.125	0.4	0.725	0.347	2.089	11	soil v root surf	DNase-RNase	Family	262	1662	126.7	32	65.54	Bifunctional nuclease	2	2	1	1	1	0	1	1	1	1	0	0	0	0	0	0	0
PF00043	0.00031	0.375	5.308	-4.933	1.123	4.393	19	soil v endo	0.13865	5.308	2.8	2.508	1.609	1.559	16	endo v surf	0.06331	0.375	2.8	-2.425	1.174	2.065	11	soil v root surf	GST_C	Domain	35	13755	96.9	17	36.4	Glutathione S-transferase, C-terminal domain	0	0	0	0	0	3	0	0	0	0	4	6	6	9	7	6	2
PF03618	0.00033	0.125	0.8462	-0.7212	0.1652	4.366	19	soil v endo	0.28753	0.8462	0.6	0.2462	0.2237	1.1	16	endo v surf	0.08137	0.125	0.6	-0.475	0.2476	1.918	11	soil v root surf	Kinase-PPPase	Family	360	1976	252.3	36	91.2	Kinase/pyrophosphorylase	0	0	0	0	0	1	0	0	0	0	1	1	1	1	1	1	1
PF04546	0.00033	0.125	0.8462	-0.7212	0.1652	4.366	19	soil v endo	0.28753	0.8462	0.6	0.2462	0.2237	1.1	16	endo v surf	0.08137	0.125	0.6	-0.475	0.2476	1.918	11	soil v root surf	Sigma70_ner	Domain	218	1413	221	25	33.96	Sigma-70, non-essential region	0	0	0	0	0	1	0	0	0	0	1	1	1	1	1	1	1
PF04364	0.00033	0.125	0.8462	-0.7212	0.1652	4.366	19	soil v endo	0.28753	0.8462	0.6	0.2462	0.2237	1.1	16	endo v surf	0.08137	0.125	0.6	-0.475	0.2476	1.918	11	soil v root surf	DNA_pol3_chi	Family	256	1252	135.7	27	91.89	DNA polymerase III chi subunit, HolC	0	0	0	0	0	1	0	0	0	0	1	1	1	1	1	1	1
PF14850	0.00033	0.125	0.8462	-0.7212	0.1652	4.366	19	soil v endo	0.28753	0.8462	0.6	0.2462	0.2237	1.1	16	endo v surf	0.08137	0.125	0.6	-0.475	0.2476	1.918	11	soil v root surf	Pro_dh-DNA_bdg	Domain	108	1073	112.2	53	9.94	DNA-binding domain of Proline dehydrogenase	0	0	0	0	0	1	0	0	0	0	1	1	1	1	1	1	1
PF04386	0.00033	0.125	0.8462	-0.7212	0.1652	4.366	19	soil v endo	0.28753	0.8462	0.6	0.2462	0.2237	1.1	16	endo v surf	0.08137	0.125	0.6	-0.475	0.2476	1.918	11	soil v root surf	SspB	Family	144	1304	147.7	28	92.65	Stringent starvation protein B	0	0	0	0	0	1	0	0	0	0	1	1	1	1	1	1	1
PF13116	0.00033	0.125	0.8462	-0.7212	0.1652	4.366	19	soil v endo	0.28753	0.8462	0.6	0.2462	0.2237	1.1	16	endo v surf	0.08137	0.125	0.6	-0.475	0.2476	1.918	11	soil v root surf	DUF3971	Family	52	1030	275.4	17	22.82	Protein of unknown function	0	0	0	0	0	1	0	0	0	0	1	1	1	1	1	1	1
PF03776	0.00033	0.125	0.8462	-0.7212	0.1652	4.366	19	soil v endo	0.28753	0.8462	0.6	0.2462	0.2237	1.1	16	endo v surf	0.08137	0.125	0.6	-0.475	0.2476	1.918	11	soil v root surf	MinE	Family	302	1473	68.4	34	68.45	Septum formation topological specificity factor MinE	0	0	0	0	0	1	0	0	0	0	1	1	1	1	1	1	1
PF04347	0.00033	0.125	0.8462	-0.7212	0.1652	4.366	19	soil v endo	0.28753	0.8462	0.6	0.2462	0.2237	1.1	16	endo v surf	0.08137	0.125	0.6	-0.475	0.2476	1.918	11	soil v root surf	FliO	Family	208	1573	89.7	18	54.29	Flagellar biosynthesis protein, FliO	0	0	0	1	0	0	0	0	1	1	1	1	1	1	1	1	1
PF03937	0.00033	0.125	0.8462	-0.7212	0.1652	4.366	19	soil v endo	0.28753	0.8462	0.6	0.2462	0.2237	1.1	16	endo v surf	0.08137	0.125	0.6	-0.475	0.2476	1.918	11	soil v root surf	Sdh5	Domain	298	2031	71.2	29	52.95	Flavinator of succinate dehydrogenase	0	0	0	0	0	1	0	0	0	0	1	1	1	1	1	1	1
PF08364	0.00033	0.125	0.8462	-0.7212	0.1652	4.366	19	soil v endo	0.28753	0.8462	0.6	0.2462	0.2237	1.1	16	endo v surf	0.08137	0.125	0.6	-0.475	0.2476	1.918	11	soil v root surf	IF2_assoc	Family	97	1147	39.1	40	4.49	Bacterial translation initiation factor IF-2 associated region	0	0	0	0	0	1	0	0	0	0	1	1	1	1	1	1	1
PF02108	0.00033	0.125	0.8462	-0.7212	0.1652	4.366	19	soil v endo	0.63069	0.8462	1	-0.1538	0.3139	0.4901	16	endo v surf	0.04162	0.125	1	-0.875	0.3795	2.306	11	soil v root surf	FliH	Family	36	1651	130.5	18	51.96	Flagellar assembly protein FliH	0	0	0	1	0	0	0	0	1	1	1	1	0	1	1	1	1
PF13677	0.00038	0.125	1.538	-1.413	0.3277	4.313	19	soil v endo	0.33901	1.538	2.2	-0.6615	0.6712	0.9856	16	endo v surf	0.0152	0.125	2.2	-2.075	0.7226	2.871	11	soil v root surf	MotB_plug	Domain	336	2605	54.9	29	18.96	Membrane MotB of proton-channel complex MotA/MotB	0	0	0	1	0	0	0	0	1	1	2	1	1	1	3	2	3
PF02798	0.00045	0.375	4.538	-4.163	0.984	4.231	19	soil v endo	0.2415	4.538	2.8	1.738	1.429	1.216	16	endo v surf	0.05374	0.375	2.8	-2.425	1.123	2.16	11	soil v root surf	GST_N	Domain	23	14441	74.5	25	30.8	Glutathione S-transferase, N-terminal domain	0	0	0	0	0	3	0	0	0	0	2	4	5	6	7	4	4
PF06429	0.00047	0.625	5.769	-5.144	1.221	4.215	19	soil v endo	0.76895	5.769	6.4	-0.6308	2.111	0.2988	16	endo v surf	0.0227	0.625	6.4	-5.775	2.182	2.647	11	soil v root surf	Flg_bbr_C	Domain	453	9905	77.8	22	23.14	Flagellar basal body rod FlgEFG protein C-terminal	0	0	0	5	0	0	0	0	5	5	5	6	5	5	13	5	5
PF01722	0.00065	0.25	1.615	-1.365	0.3353	4.072	19	soil v endo	0.37318	1.615	1.2	0.4154	0.4534	0.9162	16	endo v surf	0.08137	0.25	1.2	-0.95	0.4952	1.918	11	soil v root surf	BolA	Family	411	4625	72.6	30	66.69	BolA-like protein	0	0	0	0	0	2	0	0	0	0	2	2	2	2	2	2	1
PF16123	0.00082	0.125	0.9231	-0.7981	0.2009	3.972	19	soil v endo	0.24407	0.9231	0.6	0.3231	0.2671	1.209	16	endo v surf	0.08137	0.125	0.6	-0.475	0.2476	1.918	11	soil v root surf	HAGH_C	Family	515	2606	82.2	35	28.57	Hydroxyacylglutathione hydrolase C-terminus	0	0	0	0	0	1	0	0	0	0	2	1	1	1	1	1	1
PF17092	0.00082	0.125	0.9231	-0.7981	0.2009	3.972	19	soil v endo	0.24407	0.9231	0.6	0.3231	0.2671	1.209	16	endo v surf	0.08137	0.125	0.6	-0.475	0.2476	1.918	11	soil v root surf	PCB_OB	Family	283	1356	112.2	24	13.78	Penicillin-binding protein OB-like domain	0	0	0	0	0	1	0	0	0	0	1	2	1	1	1	1	1
PF03775	0.00082	0.125	0.9231	-0.7981	0.2009	3.972	19	soil v endo	0.24407	0.9231	0.6	0.3231	0.2671	1.209	16	endo v surf	0.08137	0.125	0.6	-0.475	0.2476	1.918	11	soil v root surf	MinC_C	Domain	329	1681	100.8	33	42.82	Septum formation inhibitor MinC, C-terminal domain	0	0	0	0	0	1	0	0	0	0	1	1	1	1	1	1	1
PF01706	0.00098	0.125	1.154	-1.029	0.2642	3.894	19	soil v endo	0.9151	1.154	1.2	-0.04615	0.4261	0.1083	16	endo v surf	0.0236	0.125	1.2	-1.075	0.4095	2.625	11	soil v root surf	FliG_C	Domain	343	2082	107.8	37	31.97	FliG C-terminal domain	0	0	0	1	0	0	0	0	1	1	1	1	1	1	3	1	1
PF14842	0.00098	0.125	1.154	-1.029	0.2642	3.894	19	soil v endo	0.9151	1.154	1.2	-0.04615	0.4261	0.1083	16	endo v surf	0.0236	0.125	1.2	-1.075	0.4095	2.625	11	soil v root surf	FliG_N	Family	362	1986	102.5	27	30.4	FliG N-terminal domain	0	0	0	1	0	0	0	0	1	1	1	1	1	1	3	1	1
PF14841	0.00098	0.125	1.154	-1.029	0.2642	3.894	19	soil v endo	0.9151	1.154	1.2	-0.04615	0.4261	0.1083	16	endo v surf	0.0236	0.125	1.2	-1.075	0.4095	2.625	11	soil v root surf	FliG_M	Family	305	2002	75.4	33	22.17	FliG middle domain	0	0	0	1	0	0	0	0	1	1	1	1	1	1	3	1	1
PF02600	0.00109	0.125	1	-0.875	0.2276	3.844	19	soil v endo	0.2011	1	0.6	0.4	0.3	1.333	16	endo v surf	0.08137	0.125	0.6	-0.475	0.2476	1.918	11	soil v root surf	DsbB	Family	269	1949	140.1	23	82.55	Disulfide bond formation protein DsbB	0	0	0	0	0	1	0	0	0	0	1	1	1	1	1	2	2
PF05988	0.00109	1.875	0.3077	1.567	0.4077	3.844	19	soil v endo	0.73321	0.3077	0.2	0.1077	0.3105	0.3469	16	endo v surf	0.01574	1.875	0.2	1.675	0.5873	2.852	11	soil v root surf	DUF899	Family	40	873	219.3	36	91.69	Bacterial protein of unknown function (DUF899)	3	3	3	1	3	0	1	1	0	2	0	0	0	0	0	1	1
PF07683	0.00169	0.625	2.231	-1.606	0.4396	3.653	19	soil v endo	0.19067	2.231	3	-0.7692	0.5629	1.367	16	endo v surf	2e-05	0.625	3	-2.375	0.3384	7.019	11	soil v root surf	CobW_C	Domain	152	5319	98.6	21	26.1	Cobalamin synthesis protein cobW C-terminal domain	1	0	0	1	1	1	0	1	1	2	2	4	1	3	2	4	1
PF02492	0.00198	1	3.538	-2.538	0.7085	3.583	19	soil v endo	0.11805	3.538	5	-1.462	0.8848	1.652	16	endo v surf	0.00019	1	5	-4	0.7293	5.485	11	soil v root surf	cobW	Domain	43	9899	176.4	26	54.52	CobW/HypB/UreG, nucleotide-binding domain	0	0	0	3	2	1	0	2	1	3	4	5	1	4	4	5	3
PF00392	0.00202	3.375	18.23	-14.86	4.155	3.576	19	soil v endo	0.4569	18.23	22.6	-4.369	5.731	0.7624	16	endo v surf	6e-05	3.375	22.6	-19.23	3.08	6.242	11	soil v root surf	GntR	Domain	26	44936	62.9	29	23.47	Bacterial regulatory proteins, gntR family	3	2	1	2	4	7	4	4	7	3	10	32	10	27	32	34	8
PF06628	0.00222	0.125	1.385	-1.26	0.3564	3.534	19	soil v endo	0.28122	1.385	0.8	0.5846	0.5242	1.115	16	endo v surf	0.1275	0.125	0.8	-0.675	0.4095	1.648	11	soil v root surf	Catalase-rel	Family	678	4512	64.5	25	11.44	Catalase-related immune-responsive	0	0	0	0	0	1	0	0	1	0	1	0	2	2	1	3	3
PF00199	0.00232	0.125	1.846	-1.721	0.4897	3.515	19	soil v endo	0.22263	1.846	1	0.8462	0.6668	1.269	16	endo v surf	0.04162	0.125	1	-0.875	0.3795	2.306	11	soil v root surf	Catalase	Domain	406	5410	350.8	42	66.73	Catalase	0	0	0	0	0	1	0	0	1	0	1	0	3	2	1	4	4
PF00148	0.00298	0	2.462	-2.462	0.7233	3.403	19	soil v endo	0.4863	2.462	3.2	-0.7385	1.036	0.7127	16	endo v surf	0.00029	0	3.2	-3.2	0.615	5.204	11	soil v root surf	Oxidored_nitro	Domain	80	3383	388.7	19	83.32	Nitrogenase component 1 type Oxidoreductase	0	0	0	0	0	0	0	0	0	4	4	4	4	0	4	0	4
PF03884	0.00298	0	0.6154	-0.6154	0.1808	3.403	19	soil v endo	0.4863	0.6154	0.8	-0.1846	0.259	0.7127	16	endo v surf	0.00029	0	0.8	-0.8	0.1537	5.204	11	soil v root surf	YacG	Domain	53	1040	50.9	42	75.72	DNA gyrase inhibitor YacG	0	0	0	0	0	0	0	0	0	0	1	1	0	1	1	1	0
PF07943	0.00402	0.125	1.385	-1.26	0.3851	3.271	19	soil v endo	0.13404	1.385	0.6	0.7846	0.4971	1.578	16	endo v surf	0.08137	0.125	0.6	-0.475	0.2476	1.918	11	soil v root surf	PBP5_C	Domain	65	3141	91.6	22	22.98	Penicillin-binding protein 5, C-terminal domain	0	0	0	0	0	1	0	0	0	0	1	1	1	3	2	1	1
PF05960	0.00409	3.375	0.5385	2.837	0.8693	3.263	19	soil v endo	0.52961	0.5385	0.2	0.3385	0.5267	0.6426	16	endo v surf	0.03204	3.375	0.2	3.175	1.294	2.454	11	soil v root surf	DUF885	Family	343	2467	507.2	23	88.88	Bacterial protein of unknown function (DUF885)	8	5	4	1	6	0	2	1	1	1	0	0	1	0	0	0	0
PF01869	0.00421	1.5	0.3846	1.115	0.3431	3.251	19	soil v endo	0.96335	0.3846	0.4	-0.01538	0.3296	0.04668	16	endo v surf	0.08223	1.5	0.4	1.1	0.5752	1.912	11	soil v root surf	BcrAD_BadFG	Family	18	4762	263.2	19	59.44	BadF/BadG/BcrA/BcrD ATPase family	1	1	1	1	1	4	2	1	1	1	0	1	1	0	0	0	0
PF03748	0.00663	0.125	1.462	-1.337	0.4387	3.047	19	soil v endo	0.92578	1.462	1.4	0.06154	0.6503	0.09464	16	endo v surf	0.02424	0.125	1.4	-1.275	0.4884	2.61	11	soil v root surf	FliL	Family	517	2097	99.6	21	59.62	Flagellar basal body-associated protein FliL	0	0	0	1	0	0	0	0	1	1	1	1	1	1	5	2	2
PF13433	0.00822	0.125	1.077	-0.9519	0.3227	2.95	19	soil v endo	0.76802	1.077	1.2	-0.1231	0.4102	0.3	16	endo v surf	0.00053	0.125	1.2	-1.075	0.2225	4.832	11	soil v root surf	Peripla_BP_5	Domain	38	1361	356.9	44	84.49	Periplasmic binding protein domain	0	0	0	1	0	0	0	0	0	1	2	2	0	1	1	1	1
PF13640	0.00917	0.125	1.308	-1.183	0.4077	2.901	19	soil v endo	0.84762	1.308	1.2	0.1077	0.5514	0.1953	16	endo v surf	0.00757	0.125	1.2	-1.075	0.3295	3.262	11	soil v root surf	2OG-FeII_Oxy_3	Family						2OG-Fe(II) oxygenase superfamily	0	0	1	0	0	0	0	0	0	0	1	3	3	2	1	2	2
PF04020	0.00953	0.875	0.3077	0.5673	0.1968	2.883	19	soil v endo	0.67059	0.3077	0.2	0.1077	0.2485	0.4333	16	endo v surf	0.01136	0.875	0.2	0.675	0.2225	3.034	11	soil v root surf	Phage_holin_4_2	Family	521	2360	108.5	29	70.37	Mycobacterial 4 TMS phage holin, superfamily IV	1	1	1	1	1	1	1	0	1	1	1	1	0	0	0	0	0
PF13406	0.00974	0.25	1.462	-1.212	0.4217	2.873	19	soil v endo	0.22718	1.462	0.8	0.6615	0.5267	1.256	16	endo v surf	0.22864	0.25	0.8	-0.55	0.4314	1.275	11	soil v root surf	SLT_2	Domain	167	3199	233.8	29	64.03	Transglycosylase SLT domain	0	0	0	0	0	2	0	0	0	0	2	1	1	2	1	2	2
PF08479	0.01088	0	1.462	-1.462	0.5178	2.822	19	soil v endo	0.51099	1.462	1	0.4615	0.6865	0.6723	16	endo v surf	0.00172	0	1	-1	0.2431	4.114	11	soil v root surf	POTRA_2	Domain	50	1590	75.5	24	13.03	POTRA domain, ShlB-type	0	0	0	0	0	0	0	0	1	0	0	4	0	4	2	2	0
PF05194	0.01287	0.125	0.7692	-0.6442	0.2347	2.745	19	soil v endo	0.41049	0.7692	1	-0.2308	0.273	0.8452	16	endo v surf	0.0002	0.125	1	-0.875	0.1608	5.442	11	soil v root surf	UreE_C	Domain	116	933	90.9	32	53.41	UreE urease accessory protein, C-terminal domain	0	0	0	1	0	0	0	0	0	1	1	1	0	0	1	1	1
PF03969	0.01314	0.125	1.385	-1.26	0.4605	2.735	19	soil v endo	0.20396	1.385	0.6	0.7846	0.5924	1.324	16	endo v surf	0.08137	0.125	0.6	-0.475	0.2476	1.918	11	soil v root surf	AFG1_ATPase	Family	7	3607	282.9	26	79.32	AFG1-like ATPase	0	0	0	0	0	1	0	0	0	0	1	1	1	1	1	4	4
PF01431	0.01831	2	0.6154	1.385	0.5364	2.581	19	soil v endo	0.27434	0.6154	0	0.6154	0.5437	1.132	16	endo v surf	0.00363	2	0	2	0.5436	3.679	11	soil v root surf	Peptidase_M13	Family	9	5192	185.9	34	29.69	Peptidase family M13	3	3	1	2	1	0	3	3	1	2	0	0	1	0	0	0	0
PF07498	0.0185	0.25	0.9231	-0.6731	0.2613	2.576	19	soil v endo	0.24407	0.9231	0.6	0.3231	0.2671	1.209	16	endo v surf	0.36778	0.25	0.6	-0.35	0.3726	0.9392	11	soil v root surf	Rho_N	Family	112	4001	40.9	32	9.62	Rho termination factor, N-terminal domain	0	0	0	0	0	2	0	0	0	0	1	1	1	1	1	1	2
PF13186	0.01859	0.125	1	-0.875	0.34	2.574	19	soil v endo	0.415	1	1.4	-0.4	0.478	0.8369	16	endo v surf	0.00366	0.125	1.4	-1.275	0.347	3.675	11	soil v root surf	SPASM	Domain	186	4433	67	22	17.55	Iron-sulfur cluster-binding domain	0	0	0	1	0	0	0	0	1	0	1	0	1	0	3	1	2
PF07702	0.02088	0.125	2.615	-2.49	0.9885	2.519	19	soil v endo	0.53143	2.615	1.8	0.8154	1.275	0.6397	16	endo v surf	0.00035	0.125	1.8	-1.675	0.3295	5.083	11	soil v root surf	UTRA	Domain	150	8686	137.6	19	56.54	UTRA domain	0	0	0	0	0	1	0	0	0	0	1	2	2	4	7	4	0
PF05649	0.02217	2	0.6154	1.385	0.5559	2.491	19	soil v endo	0.27434	0.6154	0	0.6154	0.5437	1.132	16	endo v surf	0.00638	2	0	2	0.5954	3.359	11	soil v root surf	Peptidase_M13_N	Family	889	5359	331.5	20	53.08	Peptidase family M13	3	2	1	2	1	0	3	4	1	2	0	0	1	0	0	0	0
PF04389	0.0233	5.25	1.308	3.942	1.598	2.467	19	soil v endo	0.07271	1.308	0	1.308	0.6807	1.921	16	endo v surf	0.06061	5.25	0	5.25	2.512	2.09	11	soil v root surf	Peptidase_M28	Family	56	10833	201.5	21	36.44	Peptidase family M28	4	4	3	2	4	0	7	18	3	3	0	0	1	1	1	0	1
PF01361	0.02405	0.125	1.154	-1.029	0.4196	2.452	19	soil v endo	0.16913	1.154	2.2	-1.046	0.7265	1.44	16	endo v surf	0.01107	0.125	2.2	-2.075	0.6805	3.049	11	soil v root surf	Tautomerase	Domain	23	2146	59.6	26	75.5	Tautomerase enzyme	0	0	0	0	0	0	1	0	0	0	3	0	1	3	2	1	0
PF02225	0.02535	1.5	0.4615	1.038	0.4279	2.427	19	soil v endo	0.26517	0.4615	0	0.4615	0.3997	1.155	16	endo v surf	0.01037	1.5	0	1.5	0.4862	3.085	11	soil v root surf	PA	Family	401	9431	97.6	18	14.24	PA domain	1	1	1	1	3	0	2	3	1	0	0	0	1	0	0	0	1
PF12320	0.02721	0.125	0.6154	-0.4904	0.2049	2.393	19	soil v endo	0.4863	0.6154	0.8	-0.1846	0.259	0.7127	16	endo v surf	0.01136	0.125	0.8	-0.675	0.2225	3.034	11	soil v root surf	SbcD_C	Domain	277	1419	94.6	18	24.16	Type 5 capsule protein repressor C-terminal domain	0	0	0	0	0	1	0	0	0	0	1	0	0	1	1	1	1
PF01774	0.02737	0.125	0.8462	-0.7212	0.3017	2.39	19	soil v endo	0.6789	0.8462	1	-0.1538	0.3649	0.4216	16	endo v surf	0.0002	0.125	1	-0.875	0.1608	5.442	11	soil v root surf	UreD	Family	406	1759	209.7	23	71.63	UreD urease accessory protein	0	0	0	1	0	0	0	0	0	1	1	1	0	0	1	1	1
PF00699	0.02737	0.125	0.8462	-0.7212	0.3017	2.39	19	soil v endo	0.6789	0.8462	1	-0.1538	0.3649	0.4216	16	endo v surf	0.0002	0.125	1	-0.875	0.1608	5.442	11	soil v root surf	Urease_beta	Domain	332	1892	97.2	54	31.53	Urease beta subunit	0	0	0	1	0	0	0	0	0	1	1	1	0	0	1	1	1
PF01730	0.02737	0.125	0.8462	-0.7212	0.3017	2.39	19	soil v endo	0.90568	0.8462	0.8	0.04615	0.3834	0.1204	16	endo v surf	0.01136	0.125	0.8	-0.675	0.2225	3.034	11	soil v root surf	UreF	Family	335	1724	148.6	21	60.57	UreF	0	0	0	1	0	0	0	0	0	1	1	1	0	0	1	1	1
PF00449	0.02737	0.125	0.8462	-0.7212	0.3017	2.39	19	soil v endo	0.6789	0.8462	1	-0.1538	0.3649	0.4216	16	endo v surf	0.0002	0.125	1	-0.875	0.1608	5.442	11	soil v root surf	Urease_alpha	Domain	73	1970	117.5	56	18.82	Urease alpha-subunit, N-terminal domain	0	0	0	1	0	0	0	0	0	1	1	1	0	0	1	1	1
PF00547	0.02737	0.125	0.8462	-0.7212	0.3017	2.39	19	soil v endo	0.90568	0.8462	0.8	0.04615	0.3834	0.1204	16	endo v surf	0.01136	0.125	0.8	-0.675	0.2225	3.034	11	soil v root surf	Urease_gamma	Domain	164	1925	97	58	32.94	Urease, gamma subunit	0	0	0	1	0	0	0	0	0	1	1	1	0	0	1	1	1
PF02579	0.02937	0.125	1.692	-1.567	0.6653	2.356	19	soil v endo	0.47461	1.692	2.4	-0.7077	0.9665	0.7322	16	endo v surf	0.00473	0.125	2.4	-2.275	0.6449	3.528	11	soil v root surf	Nitro_FeMo-Co	Family	153	2458	93.5	20	45.82	Dinitrogenase iron-molybdenum cofactor	0	0	0	1	0	0	0	0	1	1	5	2	2	0	3	0	5
PF04982	0.03087	0.125	0.7692	-0.6442	0.2763	2.332	19	soil v endo	0.93118	0.7692	0.8	-0.03077	0.3507	0.08773	16	endo v surf	0.01136	0.125	0.8	-0.675	0.2225	3.034	11	soil v root surf	HPP	Family	352	1614	120.2	34	43.35	HPP family	0	0	0	0	0	1	0	0	0	0	2	1	0	1	1	1	1
PF04333	0.03462	0.25	1.077	-0.8269	0.3634	2.276	19	soil v endo	0.57206	1.077	1.4	-0.3231	0.5601	0.5769	16	endo v surf	0.08722	0.25	1.4	-1.15	0.6126	1.877	11	soil v root surf	MlaA	Family	310	1278	193.8	37	71.92	MlaA lipoprotein	0	0	0	0	0	2	0	0	0	0	1	1	1	1	3	2	2
PF06472	0.0352	0	0.6923	-0.6923	0.3053	2.268	19	soil v endo	0.79468	0.6923	0.8	-0.1077	0.407	0.2646	16	endo v surf	0.00029	0	0.8	-0.8	0.1537	5.204	11	soil v root surf	ABC_membrane_2	Family	26	2987	262.8	24	42.14	ABC transporter transmembrane region 2	0	0	0	0	0	0	0	0	0	0	1	2	0	1	2	1	0
PF04955	0.0352	0	0.6923	-0.6923	0.3053	2.268	19	soil v endo	0.27327	0.6923	1.2	-0.5077	0.4475	1.135	16	endo v surf	0.00156	0	1.2	-1.2	0.2876	4.172	11	soil v root surf	HupE_UreJ	Family	49	657	176.7	33	88.15	HupE / UreJ protein	0	0	0	0	0	0	0	0	1	1	0	1	0	0	3	1	1
PF01547	0.04	0.25	1.692	-1.442	0.6542	2.205	19	soil v endo	0.91301	1.692	1.6	0.09231	0.8317	0.111	16	endo v surf	0.01136	0.25	1.6	-1.35	0.4449	3.034	11	soil v root surf	SBP_bac_1	Family	129	11631	294.4	15	65.18	Bacterial extracellular solute-binding protein	0	0	0	2	0	0	0	0	0	1	0	6	1	3	3	1	2
PF07703	0.04409	0.25	0.8462	-0.5962	0.2765	2.156	19	soil v endo	0.25817	0.8462	1.4	-0.5538	0.4724	1.172	16	endo v surf	0.08722	0.25	1.4	-1.15	0.6126	1.877	11	soil v root surf	A2M_N_2	Family	650	2815	144.8	19	9.37	Alpha-2-macroglobulin family N-terminal region	2	0	0	0	0	0	0	0	1	0	1	1	0	1	2	1	0
	C. All significant protein domains from soil and rhizoplane bacteria
	Soil and rhizoplane Compartments compared, significant								Endosphere and rhizoplane Compartments compared								Soil and endosphere Compartments compared
Accession	P value	Soil	Rhizoplane	Difference	SE of difference	t ratio	df	sample	P value	Endophere	Rhizoplane	Difference	SE of difference	t ratio	df	sample	P value	Soil	Endosphere	Difference	SE of difference	t ratio	df	sample
PF10442	<0,00001	0	2	-2	0.2431	8.228	11	soil v root surf	0.00604	0.6154	2	-1.385	0.4379	3.162	16	endo v root surf	0.06221	0	0.6154	-0.6154	0.3106	1.981	19	soil v endo	FIST_C	Domain	337	1404	135.1	19	30.5	FIST C domain	0	0	0	0	0	0	0	0	0	1	2	0	0	0	2	0	2
PF09899	<0,00001	0	1.2	-1.2	0.1537	7.805	11	soil v root surf	0.00622	0.3846	1.2	-0.8154	0.259	3.148	16	endo v root surf	0.04675	0	0.3846	-0.3846	0.1808	2.127	19	soil v endo	DUF2126	Family	112	617	721.1	49	75.4	Putative amidoligase enzyme (DUF2126)	0	0	0	0	0	0	0	0	0	0	1	1	1	0	1	0	0
PF08495	<0,00001	0	1.8	-1.8	0.1537	11.71	11	soil v root surf	0.01122	0.6154	1.8	-1.185	0.4135	2.865	16	endo v root surf	0.06221	0	0.6154	-0.6154	0.3106	1.981	19	soil v endo	FIST	Domain	365	1388	194.8	16	42.73	FIST N domain	0	0	0	0	0	0	0	0	0	1	2	0	0	0	2	0	2
PF09375	<0,00001	0	1.6	-1.6	0.1883	8.497	11	soil v root surf	0.04409	0.6923	1.6	-0.9077	0.4154	2.185	16	endo v root surf	0.0352	0	0.6923	-0.6923	0.3053	2.268	19	soil v endo	Peptidase_M75	Family	75	1766	280.9	21	74.51	Imelysin	0	0	0	0	0	0	0	0	0	0	0	0	0	1	2	2	2
PF07683	2e-05	0.6	3	-2375	0.3384	7019	11	soil v root surf	0.19067	2.231	3	-0.7692	0.5629	1.367	16	endo v root surf	0.00169	0.625	2.231	-1.606	0.4396	3.653	19	soil v endo	CobW_C	Domain	152	5319	98.6	21	26.1	Cobalamin synthesis protein cobW C-terminal domain	1	0	0	1	1	1	0	1	1	2	2	4	1	3	2	4	1
PF08379	6e-05	0.5	3.4	-2.9	0.4612	6288	11	soil v root surf	0.00117	1.231	3.4	-2.169	0.5505	3.941	16	endo v root surf	0.07639	0.5	1.231	-0.7308	0.3899	1.874	19	soil v endo	Bact_transglu_N	Family	476	2303	78.9	27	16.75	Bacterial transglutaminase-like N-terminal region	1	1	0	0	1	0	0	1	0	2	2	2	2	1	2	1	0
PF00392	6e-05	3.4	22.6	-19.23	3.08	6242	11	soil v root surf	0.4569	18.23	22.6	-4.369	5.731	0.7624	16	endo v root surf	0.00202	3.375	18.23	-14.86	4.155	3.576	19	soil v endo	GntR	Domain	26	44936	62.9	29	23.47	Bacterial regulatory proteins, gntR family	3	2	1	2	4	7	4	4	7	3	10	32	10	27	32	34	8
PF02492	0.00019	1	5	-4	0.7293	5485	11	soil v root surf	0.11805	3.538	5	-1.462	0.8848	1.652	16	endo v root surf	0.00198	1	3.538	-2.538	0.7085	3.583	19	soil v endo	cobW	Domain	43	9899	176.4	26	54.52	CobW/HypB/UreG, nucleotide-binding domain	0	0	0	3	2	1	0	2	1	3	4	5	1	4	4	5	3
PF05194	0.0002	0.1	1	-0.875	0.1608	5442	11	soil v root surf	0.41049	0.7692	1	-0.2308	0.273	0.8452	16	endo v root surf	0.01287	0.125	0.7692	-0.6442	0.2347	2.745	19	soil v endo	UreE_C	Domain	116	933	90.9	32	53.41	UreE urease accessory protein, C-terminal domain	0	0	0	1	0	0	0	0	0	1	1	1	0	0	1	1	1
PF01774	0.0002	0.1	1	-0.875	0.1608	5442	11	soil v root surf	0.6789	0.8462	1	-0.1538	0.3649	0.4216	16	endo v root surf	0.02737	0.125	0.8462	-0.7212	0.3017	2.39	19	soil v endo	UreD	Family	406	1759	209.7	23	71.63	UreD urease accessory protein	0	0	0	1	0	0	0	0	0	1	1	1	0	0	1	1	1
PF00699	0.0002	0.1	1	-0.875	0.1608	5442	11	soil v root surf	0.6789	0.8462	1	-0.1538	0.3649	0.4216	16	endo v root surf	0.02737	0.125	0.8462	-0.7212	0.3017	2.39	19	soil v endo	Urease_beta	Domain	332	1892	97.2	54	31.53	Urease beta subunit	0	0	0	1	0	0	0	0	0	1	1	1	0	0	1	1	1
PF00449	0.0002	0.1	1	-0.875	0.1608	5442	11	soil v root surf	0.6789	0.8462	1	-0.1538	0.3649	0.4216	16	endo v root surf	0.02737	0.125	0.8462	-0.7212	0.3017	2.39	19	soil v endo	Urease_alpha	Domain	73	1970	117.5	56	18.82	Urease alpha-subunit, N-terminal domain	0	0	0	1	0	0	0	0	0	1	1	1	0	0	1	1	1
PF13606	0.00029	0	0.8	-0.8	0.1537	5204	11	soil v root surf	0.0007	0.07692	0.8	-0.7231	0.1727	4.187	16	endo v root surf	0.44693	0	0.07692	-0.07692	0.09905	0.7766	19	soil v endo	Ank_3	Repeat	169	2204	29.7	31	4.34	Ankyrin repeat	0	0	0	0	0	0	0	0	0	0	0	0	0	0	1	0	0
PF07357	0.00029	0	0.8	-0.8	0.1537	5204	11	soil v root surf	0.02594	0.2308	0.8	-0.5692	0.2319	2.454	16	endo v root surf	0.15697	0	0.2308	-0.2308	0.1566	1.474	19	soil v endo	DRAT	Family	41	94	248.7	43	91.52	Dinitrogenase reductase ADP-ribosyltransferase (DRAT)	0	0	0	0	0	0	0	0	0	1	1	0	0	0	1	0	0
PF00148	0.00029	0	3.2	-3.2	0.615	5204	11	soil v root surf	0.4863	2.462	3.2	-0.7385	1.036	0.7127	16	endo v root surf	0.00298	0	2.462	-2.462	0.7233	3.403	19	soil v endo	Oxidored_nitro	Domain	80	3383	388.7	19	83.32	Nitrogenase component 1 type Oxidoreductase	0	0	0	0	0	0	0	0	0	4	4	4	4	0	4	0	4
PF03884	0.00029	0	0.8	-0.8	0.1537	5204	11	soil v root surf	0.4863	0.6154	0.8	-0.1846	0.259	0.7127	16	endo v root surf	0.00298	0	0.6154	-0.6154	0.1808	3.403	19	soil v endo	YacG	Domain	53	1040	50.9	42	75.72	DNA gyrase inhibitor YacG	0	0	0	0	0	0	0	0	0	0	1	1	0	1	1	1	0
PF06472	0.00029	0	0.8	-0.8	0.1537	5204	11	soil v root surf	0.79468	0.6923	0.8	-0.1077	0.407	0.2646	16	endo v root surf	0.0352	0	0.6923	-0.6923	0.3053	2.268	19	soil v endo	ABC_membrane_2	Family	26	2987	262.8	24	42.14	ABC transporter transmembrane region 2	0	0	0	0	0	0	0	0	0	0	1	2	0	1	2	1	0
PF07702	0.00035	0.1	1.8	-1675	0.3295	5083	11	soil v root surf	0.53143	2.615	1.8	0.8154	1.275	0.6397	16	endo v root surf	0.02088	0.125	2.615	-2.49	0.9885	2.519	19	soil v endo	UTRA	Domain	150	8686	137.6	19	56.54	UTRA domain	0	0	0	0	0	1	0	0	0	0	1	2	2	4	7	4	0
PF13433	0.00053	0.1	1.2	-1075	0.2225	4832	11	soil v root surf	0.76802	1.077	1.2	-0.1231	0.4102	0.3	16	endo v root surf	0.00822	0.125	1.077	-0.9519	0.3227	2.95	19	soil v endo	Peripla_BP_5	Domain	38	1361	356.9	44	84.49	Periplasmic binding protein domain	0	0	0	1	0	0	0	0	0	1	2	2	0	1	1	1	1
PF04066	0.00053	0.1	1.2	-1075	0.2225	4832	11	soil v root surf	0.21558	0.6154	1.2	-0.5846	0.4534	1.289	16	endo v root surf	0.18484	0.125	0.6154	-0.4904	0.3564	1.376	19	soil v endo	MrpF_PhaF	Family	351	1916	52.7	30	55.32	Multiple resistance and pH regulation protein F (MrpF / PhaF)	0	0	0	0	0	1	0	0	0	0	0	0	0	0	1	1	3
PF03334	0.00053	0.1	1.2	-1075	0.2225	4832	11	soil v root surf	0.21558	0.6154	1.2	-0.5846	0.4534	1.289	16	endo v root surf	0.18484	0.125	0.6154	-0.4904	0.3564	1.376	19	soil v endo	PhaG_MnhG_YufB	Family	473	1960	81.2	32	67.58	Na+/H+ antiporter subunit	0	0	0	0	0	1	0	0	0	0	0	0	0	0	1	1	3
PF01899	0.00053	0.1	1.2	-1075	0.2225	4832	11	soil v root surf	0.21558	0.6154	1.2	-0.5846	0.4534	1.289	16	endo v root surf	0.18484	0.125	0.6154	-0.4904	0.3564	1.376	19	soil v endo	MNHE	Family	386	1992	145.5	24	87.12	Na+/H+ ion antiporter subunit	0	0	0	0	0	1	0	0	0	0	0	0	0	0	1	1	3
PF13531	0.0006	1	5	-4	0.8421	4.75	11	soil v root surf	0.17901	3.769	5	-1.231	0.8757	1.405	16	endo v root surf	0.00015	1	3.769	-2.769	0.586	4.726	19	soil v endo	SBP_bac_11	Family	137	6228	238	20	74.14	Bacterial extracellular solute-binding protein	0	1	0	2	0	2	1	2	2	4	5	4	2	6	6	4	2
PF03747	0.00114	0.1	2.2	-2075	0.4762	4357	11	soil v root surf	0.00154	0.4615	2.2	-1.738	0.4563	3.81	16	endo v root surf	0.20215	0.125	0.4615	-0.3365	0.2547	1.321	19	soil v endo	ADP_ribosyl_GH	Family	789	4333	273.3	19	74.72	ADP-ribosylglycohydrolase	0	0	0	0	0	0	0	1	0	1	2	0	0	1	1	1	0
PF04955	0.00156	0	1.2	-1.2	0.2876	4172	11	soil v root surf	0.27327	0.6923	1.2	-0.5077	0.4475	1.135	16	endo v root surf	0.0352	0	0.6923	-0.6923	0.3053	2.268	19	soil v endo	HupE_UreJ	Family	49	657	176.7	33	88.15	HupE / UreJ protein	0	0	0	0	0	0	0	0	1	1	0	1	0	0	3	1	1
PF00016	0.00172	0	1	-1	0.2431	4114	11	soil v root surf	0.00083	0.07692	1	-0.9231	0.2249	4.104	16	endo v root surf	0.44693	0	0.07692	-0.07692	0.09905	0.7766	19	soil v endo	RuBisCO_large	Domain	21	1254	260.2	37	65.47	Ribulose bisphosphate carboxylase large chain, catalytic domain	0	0	0	0	0	0	0	0	1	0	0	0	0	0	0	0	0
PF01112	0.00172	1	0	1	0.2431	4114	11	soil v root surf	0.01688	0.9231	0	0.9231	0.3462	2.667	16	endo v root surf	0.80543	1	0.9231	0.07692	0.3079	0.2498	19	soil v endo	Asparaginase_2	Domain	55	3745	249.6	26	79.05	Asparaginase	1	1	1	1	1	0	2	1	1	1	0	1	1	2	1	0	0
PF08479	0.00172	0	1	-1	0.2431	4114	11	soil v root surf	0.51099	1.462	1	0.4615	0.6865	0.6723	16	endo v root surf	0.01088	0	1.462	-1.462	0.5178	2.822	19	soil v endo	POTRA_2	Domain	50	1590	75.5	24	13.03	POTRA domain, ShlB-type	0	0	0	0	0	0	0	0	1	0	0	4	0	4	2	2	0
PF02378	0.00172	0	1	-1	0.2431	4114	11	soil v root surf	0.3143	5.154	1	4.154	3.998	1.039	16	endo v root surf	0.11605	0	5.154	-5.154	3.13	1.647	19	soil v endo	PTS_EIIC	Family	49	9119	295.9	18	56.94	Phosphotransferase system, EIIC	0	0	0	0	0	0	0	0	2	0	0	0	0	14	2	1	1
PF14690	0.00172	0	1	-1	0.2431	4114	11	soil v root surf	0.59673	0.6923	1	-0.3077	0.57	0.5399	16	endo v root surf	0.11747	0	0.6923	-0.6923	0.4222	1.64	19	soil v endo	zf-ISL3	Domain	73	1457	47.4	25	13.28	zinc-finger of transposase IS204/IS1001/IS1096/IS1165	0	0	0	0	0	0	0	0	0	1	0	0	0	0	4	1	2
PF01610	0.00256	0.1	2.2	-2075	0.5347	3881	11	soil v root surf	0.47532	1.385	2.2	-0.8154	1.115	0.7311	16	endo v root surf	0.14301	0.125	1.385	-1.26	0.8244	1.528	19	soil v endo	DDE_Tnp_ISL3	Family	65	3544	169.6	17	59.58	Transposase	0	0	0	0	0	1	0	0	0	1	1	1	0	0	8	2	4
PF04191	0.00277	1.6	0.2	1425	0.3717	3834	11	soil v root surf	0.4863	0.3846	0.2	0.1846	0.259	0.7127	16	endo v root surf	0.00021	1.625	0.3846	1.24	0.2718	4.563	19	soil v endo	PEMT	Family	82	3841	102.1	19	39.35	Phospholipid methyltransferase	1	3	1	2	1	1	2	2	0	1	1	0	0	0	0	1	1
PF01431	0.00363	2	0	2	0.5436	3679	11	soil v root surf	0.27434	0.6154	0	0.6154	0.5437	1.132	16	endo v root surf	0.01831	2	0.6154	1.385	0.5364	2.581	19	soil v endo	Peptidase_M13	Family	9	5192	185.9	34	29.69	Peptidase family M13	3	3	1	2	1	0	3	3	1	2	0	0	1	0	0	0	0
PF13186	0.00366	0.1	1.4	-1275	0.347	3675	11	soil v root surf	0.415	1	1.4	-0.4	0.478	0.8369	16	endo v root surf	0.01859	0.125	1	-0.875	0.34	2.574	19	soil v endo	SPASM	Domain	186	4433	67	22	17.55	Iron-sulfur cluster-binding domain	0	0	0	1	0	0	0	0	1	0	1	0	1	0	3	1	2
PF13860	0.00384	0	2.6	-2.6	0.7129	3647	11	soil v root surf	0.01009	0.8462	2.6	-1.754	0.6013	2.917	16	endo v root surf	0.00041	0	0.8462	-0.8462	0.1981	4.272	19	soil v endo	FlgD_ig	Domain	47	2125	75.6	22	16.18	FlgD Ig-like domain	0	0	0	0	0	0	0	0	0	0	1	1	1	1	2	1	1
PF06826	0.00438	0	2.8	-2.8	0.7839	3572	11	soil v root surf	0.10399	1.077	2.8	-1.723	0.9995	1.724	16	endo v root surf	0.10183	0	1.077	-1.077	0.6264	1.719	19	soil v endo	Asp-Al_Ex	Family	31	2290	167.3	28	62.23	Predicted Permease Membrane Region	0	0	0	0	0	0	0	0	0	0	0	0	0	4	2	0	0
PF02579	0.00473	0.1	2.4	-2275	0.6449	3528	11	soil v root surf	0.47461	1.692	2.4	-0.7077	0.9665	0.7322	16	endo v root surf	0.02937	0.125	1.692	-1.567	0.6653	2.356	19	soil v endo	Nitro_FeMo-Co	Family	153	2458	93.5	20	45.82	Dinitrogenase iron-molybdenum cofactor	0	0	0	1	0	0	0	0	1	1	5	2	2	0	3	0	5
PF02302	0.00513	0.1	1.6	-1475	0.4237	3482	11	soil v root surf	0.54009	2.769	1.6	1.169	1.868	0.6261	16	endo v root surf	0.08351	0.125	2.769	-2.644	1.448	1.827	19	soil v endo	PTS_IIB	Domain	228	6082	89.1	20	27.3	PTS system, Lactose/Cellobiose specific IIB subunit	0	0	0	0	0	0	1	0	2	0	0	0	0	6	1	2	2
PF02690	0.00525	0	3.2	-3.2	0.9224	3469	11	soil v root surf	0.10844	1.308	3.2	-1.892	1.113	1.7	16	endo v root surf	0.06741	0	1.308	-1.308	0.6742	1.94	19	soil v endo	Na_Pi_cotrans	Family	542	5215	140.9	23	51.23	Na+/Pi-cotransporter	0	0	0	0	0	0	0	0	0	0	2	0	0	2	0	2	6
PF10502	0.00541	1.5	0.2	1.3	0.3766	3452	11	soil v root surf	0.12265	1.231	0.2	1.031	0.6324	1.63	16	endo v root surf	0.61649	1.5	1.231	0.2692	0.5288	0.5092	19	soil v endo	Peptidase_S26	Domain	25	3265	100.2	30	39.14	Signal peptidase, peptidase S26	1	1	1	1	1	2	3	2	2	2	1	2	5	1	0	0	0
PF05649	0.00638	2	0	2	0.5954	3359	11	soil v root surf	0.27434	0.6154	0	0.6154	0.5437	1.132	16	endo v root surf	0.02217	2	0.6154	1.385	0.5559	2.491	19	soil v endo	Peptidase_M13_N	Family	889	5359	331.5	20	53.08	Peptidase family M13	3	2	1	2	1	0	3	4	1	2	0	0	1	0	0	0	0
PF04237	0.00707	1.4	0	1375	0.4166	3.3	11	soil v root surf	0.06016	0.6923	0	0.6923	0.3423	2.023	16	endo v root surf	0.07809	1.375	0.6923	0.6827	0.3666	1.862	19	soil v endo	YjbR	Family	610	2515	94	24	68.77	YjbR	3	2	1	1	1	0	2	1	0	1	0	0	0	1	0	1	1
PF13640	0.00757	0.1	1.2	-1075	0.3295	3262	11	soil v root surf	0.84762	1.308	1.2	0.1077	0.5514	0.1953	16	endo v root surf	0.00917	0.125	1.308	-1.183	0.4077	2.901	19	soil v endo	2OG-FeII_Oxy_3	Family						2OG-Fe(II) oxygenase superfamily	0	0	1	0	0	0	0	0	0	0	1	3	3	2	1	2	2
PF01935	0.00757	0.1	1.2	-1075	0.3295	3262	11	soil v root surf	0.17653	0.6154	1.2	-0.5846	0.4135	1.414	16	endo v root surf	0.10798	0.125	0.6154	-0.4904	0.2907	1.687	19	soil v endo	DUF87	Domain	45	2985	201.5	14	31.37	Domain of unknown function DUF87	0	0	0	0	0	1	0	0	0	1	0	0	2	0	2	0	0
PF00999	0.01009	2.5	5	-2.5	0.8062	3101	11	soil v root surf	0.44119	5.615	5	0.6154	0.7792	0.7898	16	endo v root surf	5e-05	2.5	5.615	-3.115	0.5929	5.255	19	soil v endo	Na_H_Exchanger	Family	60	21013	366.2	16	64.21	Sodium/hydrogen exchanger family	1	1	4	3	2	2	3	4	2	5	7	6	6	6	7	7	6
PF02225	0.01037	1.5	0	1.5	0.4862	3085	11	soil v root surf	0.26517	0.4615	0	0.4615	0.3997	1.155	16	endo v root surf	0.02535	1.5	0.4615	1.038	0.4279	2.427	19	soil v endo	PA	Family	401	9431	97.6	18	14.24	PA domain	1	1	1	1	3	0	2	3	1	0	0	0	1	0	0	0	1
PF00857	0.0106	1.6	5.4	-3775	1228	3073	11	soil v root surf	0.36704	6.692	5.4	1.292	1.392	0.9283	16	endo v root surf	0.0001	1.625	6.692	-5.067	1.034	4.9	19	soil v endo	Isochorismatase	Family	61	13481	172.2	20	74.58	Isochorismatase family	1	3	0	5	2	1	0	1	3	8	4	7	3	11	9	9	4
PF01361	0.01107	0.1	2.2	-2075	0.6805	3049	11	soil v root surf	0.16913	1.154	2.2	-1.046	0.7265	1.44	16	endo v root surf	0.02405	0.125	1.154	-1.029	0.4196	2.452	19	soil v endo	Tautomerase	Domain	23	2146	59.6	26	75.5	Tautomerase enzyme	0	0	0	0	0	0	1	0	0	0	3	0	1	3	2	1	0
PF07396	0.01125	1.9	0	1875	0.6168	3.04	11	soil v root surf	0.06869	0.9231	0	0.9231	0.4729	1.952	16	endo v root surf	0.08487	1.875	0.9231	0.9519	0.5236	1.818	19	soil v endo	Porin_O_P	Family	22	1415	300.5	13	73.64	Phosphate-selective porin O and P	1	1	3	4	3	0	1	2	2	3	0	0	1	0	0	1	1
PF00710	0.01136	0.9	0.2	0.675	0.2225	3034	11	soil v root surf	0.00208	1.692	0.2	1.492	0.407	3.667	16	endo v root surf	0.01944	0.875	1.692	-0.8173	0.3201	2.553	19	soil v endo	Asparaginase	Domain	119	4258	190.2	29	51.88	Asparaginase, N-terminal	1	1	0	1	1	1	1	1	1	2	2	3	0	2	2	3	1
PF03950	0.01136	0.9	0.2	0.675	0.2225	3034	11	soil v root surf	0.02594	0.7692	0.2	0.5692	0.2319	2.454	16	endo v root surf	0.57197	0.875	0.7692	0.1058	0.1839	0.5751	19	soil v endo	tRNA-synt_1c_C	Domain	109	3997	180.9	32	26.91	tRNA synthetases class I (E and Q), anti-codon binding domain	1	1	0	1	1	1	1	1	1	1	1	1	0	1	0	1	1
PF04020	0.01136	0.9	0.2	0.675	0.2225	3034	11	soil v root surf	0.67059	0.3077	0.2	0.1077	0.2485	0.4333	16	endo v root surf	0.00953	0.875	0.3077	0.5673	0.1968	2.883	19	soil v endo	Phage_holin_4_2	Family	521	2360	108.5	29	70.37	Mycobacterial 4 TMS phage holin, superfamily IV	1	1	1	1	1	1	1	0	1	1	1	1	0	0	0	0	0
PF12320	0.01136	0.1	0.8	-0.675	0.2225	3034	11	soil v root surf	0.4863	0.6154	0.8	-0.1846	0.259	0.7127	16	endo v root surf	0.02721	0.125	0.6154	-0.4904	0.2049	2.393	19	soil v endo	SbcD_C	Domain	277	1419	94.6	18	24.16	Type 5 capsule protein repressor C-terminal domain	0	0	0	0	0	1	0	0	0	0	1	0	0	1	1	1	1
PF01730	0.01136	0.1	0.8	-0.675	0.2225	3034	11	soil v root surf	0.90568	0.8462	0.8	0.04615	0.3834	0.1204	16	endo v root surf	0.02737	0.125	0.8462	-0.7212	0.3017	2.39	19	soil v endo	UreF	Family	335	1724	148.6	21	60.57	UreF	0	0	0	1	0	0	0	0	0	1	1	1	0	0	1	1	1
PF00547	0.01136	0.1	0.8	-0.675	0.2225	3034	11	soil v root surf	0.90568	0.8462	0.8	0.04615	0.3834	0.1204	16	endo v root surf	0.02737	0.125	0.8462	-0.7212	0.3017	2.39	19	soil v endo	Urease_gamma	Domain	164	1925	97	58	32.94	Urease, gamma subunit	0	0	0	1	0	0	0	0	0	1	1	1	0	0	1	1	1
PF04982	0.01136	0.1	0.8	-0.675	0.2225	3034	11	soil v root surf	0.93118	0.7692	0.8	-0.03077	0.3507	0.08773	16	endo v root surf	0.03087	0.125	0.7692	-0.6442	0.2763	2.332	19	soil v endo	HPP	Family	352	1614	120.2	34	43.35	HPP family	0	0	0	0	0	1	0	0	0	0	2	1	0	1	1	1	1
PF01547	0.01136	0.3	1.6	-1.35	0.4449	3034	11	soil v root surf	0.91301	1.692	1.6	0.09231	0.8317	0.111	16	endo v root surf	0.04	0.25	1.692	-1.442	0.6542	2.205	19	soil v endo	SBP_bac_1	Family	129	11631	294.4	15	65.18	Bacterial extracellular solute-binding protein	0	0	0	2	0	0	0	0	0	1	0	6	1	3	3	1	2
PF04239	0.01136	0.9	0.2	0.675	0.2225	3034	11	soil v root surf	0.17091	0.7692	0.2	0.5692	0.397	1.434	16	endo v root surf	0.73864	0.875	0.7692	0.1058	0.3124	0.3386	19	soil v endo	DUF421	Family	171	2658	99.6	26	48.88	Protein of unknown function (DUF421)	1	1	1	1	1	1	0	1	1	1	1	0	0	0	0	0	2
PF05402	0.01136	0.1	0.8	-0.675	0.2225	3034	11	soil v root surf	0.76989	0.6923	0.8	-0.1077	0.3619	0.2975	16	endo v root surf	0.06113	0.125	0.6923	-0.5673	0.285	1.99	19	soil v endo	PqqD	Family	455	1775	69.2	20	51.53	Coenzyme PQQ synthesis protein D (PqqD)	0	0	0	0	0	0	0	1	0	0	1	0	1	0	1	1	2
PF07862	0.01203	0.1	1	-0.875	0.2915	3002	11	soil v root surf	0.01239	0.2308	1	-0.7692	0.273	2.817	16	endo v root surf	0.57197	0.125	0.2308	-0.1058	0.1839	0.5751	19	soil v endo	Nif11	Family	136	461	49	25	51.8	Nif11 domain	0	0	0	1	0	0	0	0	0	0	1	0	0	0	0	1	1
PF03169	0.01203	1.8	0	1.75	0.5829	3002	11	soil v root surf	0.02871	1	0	1	0.416	2.404	16	endo v root surf	0.13315	1.75	1	0.75	0.478	1.569	19	soil v endo	OPT	Family	41	6784	537.7	20	84.03	OPT oligopeptide transporter protein	4	1	2	3	1	0	2	1	3	2	0	1	1	2	0	1	1
PF03960	0.01203	0.3	2	-1.75	0.5829	3002	11	soil v root surf	0.53326	2.385	2	0.3846	0.604	0.6368	16	endo v root surf	1e-05	0.25	2.385	-2.135	0.3656	5.839	19	soil v endo	ArsC	Family	36	4948	105.4	20	84.83	ArsC family	0	0	0	1	1	0	0	0	1	1	2	2	2	3	4	2	3
PF04039	0.01203	0.1	1	-0.875	0.2915	3002	11	soil v root surf	0.43069	0.6154	1	-0.3846	0.4757	0.8085	16	endo v root surf	0.18484	0.125	0.6154	-0.4904	0.3564	1.376	19	soil v endo	MnhB	Family	431	2033	123.3	30	24.08	Domain related to MnhB subunit of Na+/H+ antiporter	0	0	0	0	0	1	0	0	0	0	0	0	0	0	1	1	3
PF13244	0.01203	0.1	1	-0.875	0.2915	3002	11	soil v root surf	0.43069	0.6154	1	-0.3846	0.4757	0.8085	16	endo v root surf	0.18484	0.125	0.6154	-0.4904	0.3564	1.376	19	soil v endo	DUF4040	Family	403	2007	66.3	32	10.29	Domain of unknown function (DUF4040)	0	0	0	0	0	1	0	0	0	0	0	0	0	0	1	1	3
PF04993	0.01203	0.1	1	-0.875	0.2915	3002	11	soil v root surf	0.05437	0.3846	1	-0.6154	0.2964	2.076	16	endo v root surf	0.22053	0.125	0.3846	-0.2596	0.2049	1.267	19	soil v endo	TfoX_N	Domain	134	1189	89	20	69.17	TfoX N-terminal domain	0	0	0	0	0	0	0	1	0	0	1	0	0	1	1	0	0
PF13650	0.01311	2.3	0.2	2.05	0.694	2954	11	soil v root surf	0.24753	1.154	0.2	0.9538	0.7947	1.2	16	endo v root surf	0.15365	2.25	1.154	1.096	0.7376	1.486	19	soil v endo	Asp_protease_2	Domain	153	3195	91.2	16	21.09	Aspartyl protease	4	4	2	1	1	0	3	3	2	4	0	0	4	0	0	0	0
PF13677	0.0152	0.1	2.2	-2075	0.7226	2871	11	soil v root surf	0.33901	1.538	2.2	-0.6615	0.6712	0.9856	16	endo v root surf	0.00038	0.125	1.538	-1.413	0.3277	4.313	19	soil v endo	MotB_plug	Domain	336	2605	54.9	29	18.96	Membrane MotB of proton-channel complex MotA/MotB	0	0	0	1	0	0	0	0	1	1	2	1	1	1	3	2	3
PF05988	0.01574	1.9	0.2	1675	0.5873	2852	11	soil v root surf	0.73321	0.3077	0.2	0.1077	0.3105	0.3469	16	endo v root surf	0.00109	1.875	0.3077	1.567	0.4077	3.844	19	soil v endo	DUF899	Family	40	873	219.3	36	91.69	Bacterial protein of unknown function (DUF899)	3	3	3	1	3	0	1	1	0	2	0	0	0	0	0	1	1
PF13298	0.01705	1.1	0.2	0.925	0.3295	2807	11	soil v root surf	0.13237	0.6923	0.2	0.4923	0.3105	1.586	16	endo v root surf	0.14546	1.125	0.6923	0.4327	0.285	1.518	19	soil v endo	LigD_N	Family	184	1179	108.4	48	16.77	DNA polymerase Ligase (LigD)	1	2	1	1	0	1	1	2	1	2	1	1	1	0	0	1	1
PF02608	0.01892	0.3	2.4	-2.15	0.782	2749	11	soil v root surf	0.32705	1.385	2.4	-1.015	1.004	1.011	16	endo v root surf	0.1157	0.25	1.385	-1.135	0.6883	1.648	19	soil v endo	Bmp	Family	11	3916	288.8	24	78.89	ABC transporter substrate-binding protein PnrA-like	0	0	0	0	0	0	0	2	0	0	1	2	2	0	6	1	2
PF00460	0.0191	0.5	6	-5.5	2005	2744	11	soil v root surf	0.74817	5.385	6	-0.6154	1.884	0.3266	16	endo v root surf	0.00012	0.5	5.385	-4.885	1.016	4.809	19	soil v endo	Flg_bb_rod	Family	16	10350	30.1	36	10.13	Flagella basal body rod protein	0	0	0	4	0	0	0	0	3	4	4	7	4	6	11	6	5
PF11975	0.02053	0.1	1.6	-1475	0.5456	2703	11	soil v root surf	0.59633	1.077	1.6	-0.5231	0.9679	0.5404	16	endo v root surf	0.18837	0.125	1.077	-0.9519	0.6977	1.364	19	soil v endo	Glyco_hydro_4C	Domain	361	1868	215.3	25	49.55	Family 4 glycosyl hydrolase C-terminal domain	0	0	0	0	0	0	1	0	0	0	0	0	0	5	1	0	0
PF02056	0.02053	0.1	1.6	-1475	0.5456	2703	11	soil v root surf	0.59633	1.077	1.6	-0.5231	0.9679	0.5404	16	endo v root surf	0.18837	0.125	1.077	-0.9519	0.6977	1.364	19	soil v endo	Glyco_hydro_4	Family	7	1858	178.8	35	40.9	Family 4 glycosyl hydrolase	0	0	0	0	0	0	1	0	0	0	0	0	0	5	1	0	0
PF04536	0.02143	1.6	0.4	1225	0.4572	2679	11	soil v root surf	0.39252	0.8462	0.4	0.4462	0.5077	0.8788	16	endo v root surf	0.07069	1.625	0.8462	0.7788	0.4067	1.915	19	soil v endo	TPM_phosphatase	Domain	661	3055	122.1	21	40.85	TPM domain	2	2	2	2	2	2	1	0	0	2	2	2	0	0	0	0	2
PF06347	0.02208	0.3	1.6	-1.35	0.507	2663	11	soil v root surf	0.1035	0.6923	1.6	-0.9077	0.5257	1.727	16	endo v root surf	0.27016	0.25	0.6923	-0.4423	0.3894	1.136	19	soil v endo	SH3_4	Domain	22	1560	55.5	25	39.79	Bacterial SH3 domain	0	0	0	0	0	2	0	0	0	0	2	1	2	0	2	0	0
PF06429	0.0227	0.6	6.4	-5775	2182	2647	11	soil v root surf	0.76895	5.769	6.4	-0.6308	2.111	0.2988	16	endo v root surf	0.00047	0.625	5.769	-5.144	1.221	4.215	19	soil v endo	Flg_bbr_C	Domain	453	9905	77.8	22	23.14	Flagellar basal body rod FlgEFG protein C-terminal	0	0	0	5	0	0	0	0	5	5	5	6	5	5	13	5	5
PF13144	0.0236	0.1	1.2	-1075	0.4095	2625	11	soil v root surf	0.74077	1.077	1.2	-0.1231	0.3656	0.3366	16	endo v root surf	0.00014	0.125	1.077	-0.9519	0.2009	4.738	19	soil v endo	ChapFlgA	Family	57	1518	166.6	20	70.47	Chaperone for flagella basal body P-ring formation	0	0	0	1	0	0	0	0	1	1	1	1	1	1	2	1	1
PF02049	0.0236	0.1	1.2	-1075	0.4095	2625	11	soil v root surf	0.74077	1.077	1.2	-0.1231	0.3656	0.3366	16	endo v root surf	0.00014	0.125	1.077	-0.9519	0.2009	4.738	19	soil v endo	FliE	Family	267	1994	89	27	83.6	Flagellar hook-basal body complex protein FliE	0	0	0	1	0	0	0	0	1	1	1	1	1	1	2	1	1
PF08345	0.0236	0.1	1.2	-1075	0.4095	2625	11	soil v root surf	0.74077	1.077	1.2	-0.1231	0.3656	0.3366	16	endo v root surf	0.00014	0.125	1.077	-0.9519	0.2009	4.738	19	soil v endo	YscJ_FliF_C	Family	422	1922	165.9	26	30.68	Flagellar M-ring protein C-terminal	0	0	0	1	0	0	0	0	1	1	1	1	1	1	2	1	1
PF02119	0.0236	0.1	1.2	-1075	0.4095	2625	11	soil v root surf	0.74077	1.077	1.2	-0.1231	0.3656	0.3366	16	endo v root surf	0.00014	0.125	1.077	-0.9519	0.2009	4.738	19	soil v endo	FlgI	Family	254	1501	329.4	44	90.18	Flagellar P-ring protein	0	0	0	1	0	0	0	0	1	1	1	1	1	1	2	1	1
PF02107	0.0236	0.1	1.2	-1075	0.4095	2625	11	soil v root surf	0.90568	1.154	1.2	-0.04615	0.3834	0.1204	16	endo v root surf	0.00017	0.125	1.154	-1.029	0.2203	4.67	19	soil v endo	FlgH	Family	280	1457	180.6	31	78.18	Flagellar L-ring protein	0	0	0	1	0	0	0	0	1	1	1	2	1	1	2	1	1
PF01706	0.0236	0.1	1.2	-1075	0.4095	2625	11	soil v root surf	0.9151	1.154	1.2	-0.04615	0.4261	0.1083	16	endo v root surf	0.00098	0.125	1.154	-1.029	0.2642	3.894	19	soil v endo	FliG_C	Domain	343	2082	107.8	37	31.97	FliG C-terminal domain	0	0	0	1	0	0	0	0	1	1	1	1	1	1	3	1	1
PF14842	0.0236	0.1	1.2	-1075	0.4095	2625	11	soil v root surf	0.9151	1.154	1.2	-0.04615	0.4261	0.1083	16	endo v root surf	0.00098	0.125	1.154	-1.029	0.2642	3.894	19	soil v endo	FliG_N	Family	362	1986	102.5	27	30.4	FliG N-terminal domain	0	0	0	1	0	0	0	0	1	1	1	1	1	1	3	1	1
PF14841	0.0236	0.1	1.2	-1075	0.4095	2625	11	soil v root surf	0.9151	1.154	1.2	-0.04615	0.4261	0.1083	16	endo v root surf	0.00098	0.125	1.154	-1.029	0.2642	3.894	19	soil v endo	FliG_M	Family	305	2002	75.4	33	22.17	FliG middle domain	0	0	0	1	0	0	0	0	1	1	1	1	1	1	3	1	1
PF03963	0.02424	0.1	1.4	-1275	0.4884	2.61	11	soil v root surf	0.45146	1.077	1.4	-0.3231	0.4186	0.7718	16	endo v root surf	0.00014	0.125	1.077	-0.9519	0.2009	4.738	19	soil v endo	FlgD	Family	54	1942	74.4	30	36.07	Flagellar hook capping protein - N-terminal region	0	0	0	1	0	0	0	0	1	1	1	1	1	1	2	1	1
PF03748	0.02424	0.1	1.4	-1275	0.4884	2.61	11	soil v root surf	0.92578	1.462	1.4	0.06154	0.6503	0.09464	16	endo v root surf	0.00663	0.125	1.462	-1.337	0.4387	3.047	19	soil v endo	FliL	Family	517	2097	99.6	21	59.62	Flagellar basal body-associated protein FliL	0	0	0	1	0	0	0	0	1	1	1	1	1	1	5	2	2
PF05960	0.03204	3.4	0.2	3175	1294	2454	11	soil v root surf	0.52961	0.5385	0.2	0.3385	0.5267	0.6426	16	endo v root surf	0.00409	3.375	0.5385	2.837	0.8693	3.263	19	soil v endo	DUF885	Family	343	2467	507.2	23	88.88	Bacterial protein of unknown function (DUF885)	8	5	4	1	6	0	2	1	1	1	0	0	1	0	0	0	0
PF13599	0.03939	0.1	1.4	-1275	0.5456	2337	11	soil v root surf	0.37263	0.6154	1.4	-0.7846	0.8554	0.9172	16	endo v root surf	0.4244	0.125	0.6154	-0.4904	0.6007	0.8164	19	soil v endo	Pentapeptide_4	Repeat	27	4980	76.2	16	35.3	Pentapeptide repeats (9 copies)	0	0	0	0	0	0	1	0	0	0	0	0	0	6	1	0	0
PF02154	0.04162	0.1	1	-0.875	0.3795	2306	11	soil v root surf	0.82695	1.077	1	0.07692	0.3462	0.2222	16	endo v root surf	0.00014	0.125	1.077	-0.9519	0.2009	4.738	19	soil v endo	FliM	Family	7	1666	190.8	30	57.05	Flagellar motor switch protein FliM	0	0	0	1	0	0	0	0	1	1	1	1	1	1	2	1	1
PF10135	0.04162	0.1	1	-0.875	0.3795	2306	11	soil v root surf	0.82695	1.077	1	0.07692	0.3462	0.2222	16	endo v root surf	0.00014	0.125	1.077	-0.9519	0.2009	4.738	19	soil v endo	Rod-binding	Family	298	1375	49.6	27	23.7	Rod binding protein	0	0	0	1	0	0	0	0	1	1	1	1	1	1	2	1	1
PF02108	0.04162	0.1	1	-0.875	0.3795	2306	11	soil v root surf	0.63069	0.8462	1	-0.1538	0.3139	0.4901	16	endo v root surf	0.00033	0.125	0.8462	-0.7212	0.1652	4.366	19	soil v endo	FliH	Family	36	1651	130.5	18	51.96	Flagellar assembly protein FliH	0	0	0	1	0	0	0	0	1	1	1	1	0	1	1	1	1
PF00199	0.04162	0.1	1	-0.875	0.3795	2306	11	soil v root surf	0.22263	1.846	1	0.8462	0.6668	1.269	16	endo v root surf	0.00232	0.125	1.846	-1.721	0.4897	3.515	19	soil v endo	Catalase	Domain	406	5410	350.8	42	66.73	Catalase	0	0	0	0	0	1	0	0	1	0	1	0	3	2	1	4	4
Underlined P-values were statistically sinificant alo in secondary analyses from column J on.
[truncated: 35 more columns]

## Sheet: Info on reference bacteria
Information on reference bacteria
Compartment	Remarks	Literature	Bioproject	Name	NCBI taxonomy (domain to family)	Accession(s) (NCBI)	All Pfams	Unique Pfams
soil	metagenome, meadow, Angelo coast range reserve, Ca, USA	Crits-Christoph et al., Nature 2018 558: 440-444	PRJNA449266	Verrucomicrobia bacterium isolate AV21, whole genome shotgun sequencing project	Bacteria; Verrucomicrobia; unclassified Verrucomicrobia	QHPU00000000	3438	1592
soil	metagenome, meadow, Angelo coast range reserve, Ca, USA	Crits-Christoph et al., Nature 2018 558: 440-445	PRJNA449266	Verrucomicrobia bacterium isolate AV32, whole genome shotgun sequencing project	Bacteria; Verrucomicrobia; unclassified Verrucomicrobia	QHPI00000000	2870	1477
soil	metagenome, meadow, Angelo coast range reserve, Ca, USA	Crits-Christoph et al., Nature 2018 558: 440-446	PRJNA449266	Verrucomicrobia bacterium isolate AV80, whole genome shotgun sequencing project	Bacteria; Verrucomicrobia; unclassified Verrucomicrobia	QHNH00000000	3768	1692
soil	metagenome, meadow, Angelo coast range reserve, Ca, USA	Crits-Christoph et al., Nature 2018 558: 440-447	PRJNA449266	Acidobacteria bacterium isolate gp1 AA112, whole genome shotgun sequencing project	Bacteria; Acidobacteria	QIBC00000000	4851	1828
soil	metagenome, meadow, Angelo coast range reserve, Ca, USA	Crits-Christoph et al., Nature 2018 558: 440-448	PRJNA449266	Gemmatimonadetes bacterium isolate AG11, whole genome shotgun sequencing project	Bacteria; Gemmatimonadetes	QHVE00000000	4985	1869
soil	bacterial isolate, rice paddy soil microcosm, Germany	Chin et al., Appl Environ Microbiol 1999 65: 5042–5049	not applicable	Opitutus terrae PB90-1, complete genome	Bacteria; Verrucomicrobia; Opitutae; Opitutales; Opitutaceae;	CP001032	5975	2038
soil	bacteria isolate,Harvard forest soil, MA, USA		not applicable	Opitutus sp. GAS368, complete genome	Bacteria; Verrucomicrobia; Opitutae; Opitutales; Opitutaceae;	LT629735	4253	1757
soil	bacterial isolate, mud samples, Weser river, Germany	Rabus & Widdel, Arch Microbiot 1995 163: 96-103	not applicable	Azoarcus aromaticum EbN1, complete genome; 2 plasmids, complete sequence	Bacteria; Proteobacteria; Betaproteobacteria; Rhodocyclales; Zoogloeaceae;	CR555306, NC_006823-4	5335	2184
rhizoplane	isolate, root surface from Oryza longistaminata, Xa21, microcosm, Germany	this study	PRJNA438699	Verrucomicrobia bacterium LW23, whole genome shotgun sequencing project	Bacteria; Verrucomicrobia; unclassified Verrucomicrobia	NZ_QAZA00000000	4821	1883
rhizoplane	isolate, rhizome surface from Oryza longistaminata Xa21, microcosm, Germany	this study	PRJNA438699	Spartobacteria bacterium LR76, whole genome shotgun sequencing project	Bacteria; Verrucomicrobia; Spartobacteria	NZ_QAYZ00000000	4509	1851
rhizoplane	isolate, root surface from Leptochloa fusca, Pakistan	Reinhold et al., Appl Environ Microbiol 1986 52:520-526	PRJNA185555	Azospirillum halopraeferens Au4T (=DSM 3675), whole genome shotgun sequencing project	Bacteria; Proteobacteria; Alphaproteobacteria; Rhodospirillales; Rhodospirillaceae;	NZ_AUCF00000000	6444	2269
rhizoplane	isolate, root surface from Leptochloa fusca, Pakistan	Reinhold et al., Appl Environ Microbiol 1986 52:520-527	PRJNA475135	Azoarcus communis SWuB3T (=DSMZ 12120), whole genome shotgun sequencing project	Bacteria; Proteobacteria; Betaproteobacteria; Rhodocyclales; Zoogloeaceae;	NZ_QKOE00000000	6084	2310
rhizoplane*	isolate, Digitaria decumbens roots, Brazil, colonizes root surface*	Tarrand & Döbereiner, Can J Microbiol 1978 24: 967-980; *Arsѐne et al., MPMI 1994 7: 748-757	PRJNA265779	Azospirillum brasilense Sp7T , whole genome shotgun sequencing project; 5 plasmids , complete sequence	Bacteria; Proteobacteria; Alphaproteobacteria; Rhodospirillales; Rhodospirillaceae;	NZ_JPIR00000000, CP012915-9	11072	2447
endosphere	isolate, surface-sterilized roots from Leptochloa fusca, Pakistan	Reinhold et al., Appl Environ Microbiol 1986 52:520-526	not applicable	Azoarcus olearius BH72, complete genome	Bacteria; Proteobacteria; Betaproteobacteria; Rhodocyclales; Zoogloeaceae;	NC_008702	5354	2239
endosphere	isolate, surface-sterilized rice roots, Brazil	Baldani et al., Int J Syst Bacteriol 1986 36: 86-93	not applicable	Herbaspirillum seropedicae Z67, complete genome	Bacteria; Proteobacteria; Betaproteobacteria; Burkholderiales; Oxalobacteraceae;	NZ_CP011930	6316	2282
endosphere	isolate, washed sugar cane roots, Brazil	Cavalcante and Döbereiener Plant Soil 1988 108: 23-31; Gillis et al., Int J Syst Bacteriol 1989 39: 361-364	not applicable	Gluconacetobacter diazotrophicus PAl 5T, complete genome; 2 plasmids, complete sequence	Bacteria; Proteobacteria; Alphaproteobacteria; Rhodospirillales; Acetobacteraceae;	NC_010124, AM889285-6	4348	1912
endosphere	isolate, surface-sterilized roots of hybrid poplar tree (Populus trichocarpa × P. deltoides) WA, USA	Taghavi et al., Appl Environ Microbiol 2009 75: 748–757	not applicable	Serratia proteamaculans 568, complete genome; 1 plasmid, complete sequence	Bacteria; Proteobacteria; Gammaproteobacteria; Enterobacterales;Yersiniaceae;	NC_009832, NC_009829	6700	2714
endosphere	isolate, surface-sterilized stems of field-grown rice, greenhouse, Japan, colonizes roots endophytically*	Elbeltagy et al., Appl Environ Microbiol 2001 67 5285-5293, *Yasuda et al., Biosci Biotechnol Biochem 2009 73: 2595-2599	not applicable	Azospirillum sp. B510, complete genome; 6 plasmids, complete sequence	Bacteria; Proteobacteria; Alphaproteobacteria; Rhodospirillales; Rhodospirillaceae;	NC_013854 , NC_013855-60	8241	2450
endosphere	isolate, surface sterilized roots of hybrid poplar Populus trichocarpa x P.deltoides cv. "Hoogvorst", location unreported, colonizes all parts of poplar besides leaves*	Taghavi et al., Appl Environ Microbiol 2005 71: 8500–8505; *Weyens et al., 2013 in Molecular Microbial Ecology of the Rhizosphere, Volume 1, pp. 429-435, Frans J. de Bruijn (ed), John Wiley & Sons, Inc.	not applicable	Pseudomonas putida W619, complete genome	Bacteria; Proteobacteria; Gammaproteobacteria; Pseudomonadales;Pseudomonadaceae;	NC_010501	6824	2560
endosphere	isolate, isolated from surface-sterilized* rice roots, China, colonizes rice roots endophytically**	Qiu et al., in Proceedings of Symposium on Paddy Soils, pp 344-347, Institute of Soil Science, Science Press, Beijing, Springer Verlag 1981; *Vermeiren et al., 1998 in Nitrogen fixation with non-legumes, pp. 167-177 Malik et al., (ed) Kluwer Academic Publishers, The Netherlands; You et al., Plant Soil 1991 137: 81-85	not applicable	Pseudomonas stutzeri A1501, complete genome	Bacteria; Proteobacteria; Gammaproteobacteria; Pseudomonadales;Pseudomonadaceae;	CP000304	5656	2410
endosphere	isolate, surface sterilized stems of greenhouse-grown Zea mays cv. CIMMYT 342, USA, colonizes roots endophytically	Chelius & Triplett, Appl Environ Microbiol 2000 66: 783-787	not applicable	Klebsiella pneumoniae 342, complete genome	Bacteria; Proteobacteria; Gammaproteobacteria; Enterobacterales;Enterobacteriaceae;	CP000964	7193	2753
endosphere	isolate, surface sterilized rhizome of hybrid poplar tree H11-11 (Populus trichocarpa x P. deltoides), USA, colonizes roots endophytically	Taghavi et al., Appl Environ Microbiol 2009 75: 748–757	not applicable	Enterobacter sp. 638, complete genome; 1 plasmid, complete genome	Bacteria; Proteobacteria; Gammaproteobacteria; Enterobacterales;Enterobacteriaceae;	NC_009436, NC_009425	5746	2619
endosphere	isolate, from poplar plantlets and from tissue cultures (Populus deltoides x P. nigra DN34) developed from surface-sterilized explants, colonizes poplar tissue cultures endophytically	van Aken et al., Int J Syst Evol Microbiol 2004 54 1191-1196;	not applicable	Methylobacterium populi BJ001T, complete genome; 1 plasmid, complete genome	Bacteria; Proteobacteria; Alphaproteobacteria; Rhizobiales; Methylobacteriaceae;	CP001029-31	6101	2323
endosphere	isolate, isolated from rhizosphere of hybrid poplar P. trichocarpa x P. deltoides cv. Hoogvorst; colonizes roots endophytically	Taghavi et al., Appl Environ Microbiol 2005 71: 8500–8505;	not applicable	Stenotrophomonas maltophilia R551-3, complete genome	Bacteria; Proteobacteria; Gammaproteobacteria; Xanthomonadales; Xanthomonadaceae;	CP001111	5188	2249
endosphere	isolate, surface-sterilized roots from Oryza sativa cv. Nipponbare microcosm, Germany	this study	PRJNA438699	Opitutaceae bacterium EW11, whole genome shotgun sequencing project	Bacteria; Verrucomicrobia; Opitutae; Opitutales; Opitutaceae	NZ_QAYY00000000	6156	2106
endosphere	isolate, surface-sterilized rhizome from Oryza longistaminata Xa21, microcosm, Germany	this study	PRJNA438699	Opitutus sp. ER46, whole genome shotgun sequencing project	Bacteria; Verrucomicrobia; Opitutae; Opitutales; Opitutaceae;	NZ_QAYX00000000	5535	2001
