# Supplementary material for: Novel cultivated endophytic Verrucomicrobia reveal deep-rooting traits of bacteria to associate with plants
Source: Sci Rep. 2020 May 26;10:8692. doi: 10.1038/s41598-020-65277-6 (PMC7251102; doi:10.1038/s41598-020-65277-6)
Supplement: Supplementary file 7 — Supplementary Table S5. [file 41598_2020_65277_MOESM7_ESM.xlsx]

## Sheet: Endophytes (75)
Novel cultivated endophytic Verrucomicrobia reveal deep-rooting traits of bacteria to associate with plants
W. Bünger, J. Xun, J. Müller, T. Hurek and B. Reinhold-Hurek
Supplementary Table S5. All Pfam domains from Venn diagram Figure 3
75 Pfams shared by Endophytes
PF00253
PF03960
PF14691
PF01189
PF13522
PF02541
PF00455
PF06969
PF16124
PF03949
PF04378
PF14681
PF09382
PF13589
PF01208
PF01218
PF03009
PF02743
PF01656
PF13394
PF08032
PF00166
PF02525
PF00111
PF00762
PF00390
PF13360
PF03054
PF13378
PF04453
PF00709
PF04073
PF00529
PF01292
PF00471
PF01472
PF01220
PF03886
PF01975
PF00929
PF01135
PF11799
PF02698
PF01713
PF00370
PF13545
PF13840
PF11412
PF00183
PF14821
PF14602
PF13420
PF13411
PF00416
PF02622
PF02746
PF02075
PF02230
PF00828
PF00475
PF01810
PF02805
PF17136
PF01430
PF02782
PF00875
PF13727
PF04357
PF01037
PF13491
PF12344
PF06144
PF16658
PF11941
PF00083

## Sheet: soil bacteria (45)
45 Pfams shared by soil bacteria
PF04011
PF04613
PF02922
PF02666
PF12698
PF07228
PF08340
PF01694
PF07963
PF03061
PF11104
PF05221
PF01212
PF04892
PF00468
PF03308
PF08323
PF10502
PF00487
PF02397
PF05157
PF01642
PF04773
PF00441
PF03091
PF13620
PF01797
PF04343
PF00670
PF01809
PF02646
PF01663
PF06750
PF10555
PF02771
PF03755
PF16491
PF09723
PF05258
PF02446
PF01869
PF01740
PF04191
PF06983
PF01242

## Sheet: rhizoplane bacteria (175)
175 Pfams shared by rhizoplane bacteria
PF13558
PF01584
PF01507
PF02578
PF01614
PF08238
PF02702
PF01774
PF12836
PF00176
PF00498
PF01883
PF07729
PF09339
PF13416
PF00317
PF02643
PF00912
PF02965
PF02080
PF03352
PF13470
PF10369
PF09371
PF02311
PF00210
PF00449
PF01923
PF04390
PF03720
PF13410
PF00092
PF01515
PF00893
PF13672
PF01936
PF08495
PF04066
PF01077
PF12911
PF01909
PF13379
PF02754
PF02417
PF01734
PF13414
PF00595
PF03547
PF04012
PF07702
PF09084
PF07885
PF03458
PF13458
PF01136
PF00699
PF03460
PF07719
PF13175
PF07521
PF05362
PF01558
PF16921
PF04168
PF00480
PF01638
PF08379
PF01547
PF13286
PF13641
PF03747
PF13328
PF06155
PF13860
PF13450
PF04461
PF03364
PF13242
PF05194
PF01257
PF01957
PF03334
PF03814
PF02254
PF13534
PF13409
PF13279
PF00654
PF02653
PF13188
PF02867
PF10442
PF01297
PF01050
PF13401
PF14437
PF01977
PF13560
PF13433
PF01899
PF00496
PF01812
PF01510
PF13424
PF17191
PF01906
PF12399
PF00877
PF13493
PF09375
PF02565
PF00692
PF04519
PF07475
PF04879
PF02690
PF01739
PF10101
PF03710
PF01408
PF02433
PF00563
PF04039
PF13847
PF06055
PF00984
PF03481
PF09899
PF14698
PF01960
PF00238
PF06827
PF02669
PF02381
PF13374
PF11967
PF02636
PF01903
PF00494
PF13244
PF08352
PF13578
PF03976
PF14403
PF13229
PF00015
PF03588
PF01339
PF07584
PF13466
PF03900
PF13519
PF04355
PF06580
PF13500
PF03799
PF00950
PF07726
PF01882
PF01850
PF01471
PF00933
PF04397
PF00311
PF13476
PF03328
PF00366
PF00821
PF03721
PF13088
PF13413
PF00515
PF17297
PF12169
PF03929

## Sheet: endophytes + soil b. (73)
73 Pfams shared by endophytes and soil bacteria
PF00438
PF01261
PF07478
PF05198
PF00712
PF00437
PF00300
PF05175
PF00830
PF13091
PF01084
PF14450
PF00378
PF06508
PF02491
PF01569
PF00342
PF00137
PF00453
PF00177
PF14489
PF03119
PF02767
PF02410
PF01029
PF00338
PF00707
PF13302
PF00121
PF00593
PF00420
PF01149
PF14833
PF03772
PF01192
PF01131
PF02773
PF00312
PF00444
PF01820
PF00482
PF02810
PF02367
PF02151
PF01632
PF00113
PF00572
PF12802
PF01967
PF06831
PF03952
PF13793
PF01384
PF13484
PF00203
PF01078
PF08331
PF08459
PF00263
PF02768
PF03454
PF01619
PF01478
PF01541
PF00216
PF00252
PF07715
PF05239
PF02772
PF02885
PF14572
PF01019
PF01119

## Sheet: endophytes + rhizopl. b. (188)
188 Pfams shared by endophytes and soil bacteria
PF16078
PF01494
PF00281
PF08543
PF02558
PF16326
PF00764
PF00702
PF01326
PF02938
PF02146
PF05192
PF10385
PF07497
PF01343
PF00562
PF00990
PF01938
PF04560
PF00347
PF00750
PF00588
PF01636
PF10396
PF12631
PF14492
PF04972
PF00410
PF00986
PF03441
PF03796
PF13089
PF05000
PF05173
PF08335
PF02873
PF05524
PF01544
PF12840
PF05746
PF04851
PF13507
PF00881
PF03692
PF12826
PF03372
PF00205
PF05190
PF01032
PF12146
PF01502
PF00204
PF00772
PF00035
PF02082
PF16870
PF00857
PF00672
PF03485
PF04408
PF08220
PF02581
PF03447
PF00333
PF02021
PF02482
PF00920
PF00462
PF00958
PF01817
PF00310
PF00623
PF01497
PF01964
PF01381
PF04002
PF03968
PF00909
PF12848
PF02776
PF02503
PF00122
PF00248
PF04166
PF00902
PF02390
PF00278
PF03109
PF05690
PF00742
PF00884
PF00815
PF01795
PF07969
PF13090
PF14622
PF13533
PF07991
PF13932
PF02609
PF03764
PF01113
PF07683
PF01863
PF04561
PF04563
PF01450
PF01128
PF14748
PF03486
PF04997
PF00296
PF01475
PF02537
PF00861
PF00724
PF12796
PF03979
PF02629
PF02784
PF12627
PF01281
PF13603
PF03358
PF12710
PF01627
PF00013
PF00584
PF00831
PF03946
PF02852
PF08402
PF01645
PF01757
PF04565
PF00977
PF02627
PF03951
PF00768
PF01207
PF02152
PF03477
PF03719
PF13292
PF01134
PF00497
PF02153
PF01145
PF01432
PF00582
PF01177
PF02222
PF13673
PF03740
PF01263
PF00144
PF13667
PF02492
PF03726
PF02617
PF01022
PF04551
PF01758
PF01634
PF16193
PF08502
PF08546
PF04898
PF01965
PF04998
PF05188
PF00488
PF01493
PF01624
PF01654
PF01728
PF12002
PF06325
PF04983
PF13167
PF01612
PF02699
PF00800
PF02322
PF13531
PF01042
PF03143
PF00673

## Sheet: rhizoplane + soil b. (93)
93 Pfams shared by rhizoplane and soil bacteria
PF02628
PF01451
PF02616
PF02630
PF02866
PF10996
PF00208
PF13579
PF01592
PF02812
PF12705
PF13537
PF01568
PF00346
PF00763
PF10672
PF02882
PF01058
PF03176
PF04321
PF01075
PF13510
PF12850
PF09424
PF04085
PF13442
PF01557
PF00499
PF04932
PF06723
PF11306
PF00411
PF00069
PF16916
PF00756
PF13183
PF02661
PF01329
PF00596
PF02504
PF01476
PF00056
PF13231
PF13624
PF00329
PF02606
PF00359
PF01593
PF00309
PF06463
PF01258
PF11638
PF02637
PF13307
PF00355
PF01702
PF03916
PF13335
PF02934
PF05231
PF00116
PF03309
PF14279
PF00011
PF01425
PF10589
PF00146
PF13460
PF00507
PF01435
PF03781
PF00211
PF02445
PF03795
PF10588
PF01783
PF04079
PF02660
PF03853
PF01841
PF13692
PF02347
PF01641
PF05201
PF00850
PF14693
PF00474
PF12680
PF07332
PF13580
PF13616
PF03938
PF00365

## Sheet:  All compartments (545)
545 Pfams shared by endophytes + rhizoplane + soil bacteria
PF01649
PF02548
PF08448
PF03484
PF08281
PF01556
PF08241
PF00288
PF16363
PF12327
PF02801
PF02142
PF04545
PF02787
PF00472
PF00344
PF01554
PF00180
PF04977
PF02441
PF03739
PF16177
PF01165
PF02912
PF02910
PF00448
PF00885
PF13439
PF10458
PF01264
PF00571
PF01196
PF01252
PF01479
PF02670
PF13426
PF02405
PF03652
PF00456
PF02545
PF01176
PF01411
PF05193
PF00189
PF00573
PF02416
PF00294
PF00289
PF01979
PF03948
PF00132
PF01553
PF03725
PF00730
PF00579
PF13720
PF10415
PF14579
PF00534
PF02403
PF00171
PF08299
PF00391
PF00381
PF12849
PF00072
PF02033
PF01018
PF00271
PF00809
PF01386
PF00155
PF01715
PF02607
PF03462
PF00781
PF02464
PF01409
PF05698
PF14849
PF01687
PF01565
PF02559
PF03572
PF00873
PF00682
PF00994
PF02729
PF03453
PF07681
PF00202
PF00512
PF02896
PF08275
PF02684
PF01048
PF00557
PF08544
PF02574
PF01370
PF01434
PF04539
PF14520
PF01513
PF13193
PF01351
PF13541
PF00115
PF01966
PF00925
PF02130
PF03840
PF01168
PF00081
PF01520
PF00298
PF00814
PF01790
PF03033
PF13365
PF00773
PF00899
PF01209
PF07517
PF02899
PF00012
PF01040
PF00348
PF00793
PF00185
PF02195
PF01808
PF01066
PF01648
PF02190
PF04055
PF00575
PF07730
PF03544
PF01653
PF02272
PF13353
PF00892
PF01300
PF00158
PF00162
PF03023
PF02673
PF00459
PF00004
PF00749
PF00679
PF00842
PF03989
PF00218
PF01594
PF00213
PF02861
PF01336
PF01368
PF00297
PF08240
PF07992
PF00044
PF05496
PF02602
PF00590
PF02954
PF00528
PF01464
PF03331
PF07883
PF02401
PF01416
PF06574
PF08264
PF02823
PF02817
PF00662
PF12706
PF01595
PF01807
PF02978
PF08529
PF00698
PF08669
PF00275
PF07687
PF00160
PF01521
PF01210
PF02779
PF03741
PF01551
PF01000
PF02391
PF02780
PF01842
PF16198
PF00483
PF00383
PF00551
PF00535
PF00633
PF05697
PF00027
PF00886
PF03947
PF01512
PF02470
PF00999
PF01039
PF00380
PF07499
PF03147
PF01678
PF01245
PF13472
PF00334
PF01138
PF13742
PF13177
PF03734
PF02774
PF00107
PF02911
PF09335
PF09976
PF02569
PF04760
PF02601
PF00119
PF00684
PF02219
PF07479
PF05491
PF13489
PF01180
PF02224
PF00490
PF03118
PF13649
PF13419
PF01765
PF01025
PF00425
PF00478
PF00731
PF03279
PF01467
PF00440
PF01098
PF00697
PF02687
PF10150
PF00664
PF02348
PF01063
PF00903
PF01509
PF01546
PF02597
PF00126
PF00953
PF01197
PF03631
PF03446
PF00586
PF00308
PF00128
PF05222
PF02878
PF00163
PF02739
PF01367
PF02769
PF09334
PF06071
PF00206
PF00109
PF00406
PF01578
PF00717
PF01071
PF00591
PF01262
PF02785
PF00889
PF07244
PF01406
PF00521
PF00753
PF00988
PF00215
PF10431
PF02880
PF04101
PF04127
PF00486
PF08436
PF08442
PF00533
PF07516
PF12697
PF13185
PF01725
PF13437
PF12833
PF00384
PF14559
PF00676
PF07690
PF08545
PF00392
PF00224
PF13393
PF00466
PF01380
PF00140
PF00905
PF13288
PF13614
PF01041
PF00154
PF13181
PF00923
PF01597
PF02913
PF00701
PF01259
PF04452
PF01121
PF03449
PF00550
PF07724
PF07973
PF00430
PF02843
PF13502
PF01872
PF02874
PF02887
PF09397
PF03144
PF01043
PF00291
PF01571
PF03602
PF00009
PF13085
PF01026
PF01327
PF01488
PF01016
PF02357
PF01148
PF00270
PF06421
PF00484
PF07733
PF02786
PF00181
PF01379
PF00510
PF02310
PF01225
PF03167
PF03466
PF01132
PF00120
PF13361
PF00829
PF01193
PF00133
PF00675
PF00091
PF00436
PF00543
PF05958
PF01103
PF12804
PF03717
PF02800
PF02163
PF00849
PF13180
PF09285
PF07650
PF07676
PF00152
PF01243
PF02223
PF01330
PF01746
PF04413
PF02826
PF00006
PF00330
PF01761
PF01171
PF00237
PF01545
PF00196
PF00825
PF03129
PF08541
PF01618
PF03255
PF11987
PF13184
PF14714
PF02096
PF13432
PF01590
PF16576
PF02777
PF00926
PF00364
PF00318
PF01895
PF10531
PF00290
PF02566
PF00687
PF10609
PF00106
PF08447
PF00580
PF00254
PF00924
PF01288
PF01738
PF01053
PF01729
PF04963
PF00164
PF01266
PF00561
PF03120
PF01588
PF03471
PF02775
PF08501
PF04552
PF00890
PF00587
PF00834
PF01272
PF04264
PF01255
PF02811
PF06689
PF03461
PF02542
PF04542
PF00919
PF01250
PF02881
PF00574
PF00464
PF00293
PF00005
PF00696
PF02749
PF02132
PF02355
PF13662
PF12838
PF00625
PF00389
PF08478
PF03483
PF01230
PF00589
PF00583
PF00198
PF00175
PF01625
PF01668
PF01047
PF13525
PF01751
PF00570
PF03099
PF13561
PF00542
PF00398
PF00266
PF00408
PF02879
PF00795
PF00285
PF01256
PF02481
PF01926
PF00156
PF04715
PF00501
PF02547
PF08676
PF00817
PF00581
PF01743
PF01202
PF00118
PF00549
PF12704
PF02463
PF00989
PF00677
PF02472
PF02518
PF01925
PF01118
PF07977
PF03807
PF00085
PF01061
PF02321
PF01035
PF00691
PF00361
PF03641
PF02575
PF02562
PF01709
PF06418
PF01580
PF16320
PF00231
PF16360
PF00578
PF08245
PF01195
PF02540
PF02844
PF00694
PF01522
PF00306
PF00149
PF08207
PF00226
PF02875
PF00276
PF00117
